# Supplementary material for: Quantitative 3D histochemistry reveals region-specific amyloid-β reduction by the antidiabetic drug netoglitazone
Source: PLoS One. 2025 May 6;20(5):e0309489. doi: 10.1371/journal.pone.0309489 (PMC12054868; doi:10.1371/journal.pone.0309489)
Supplement: S1 File — (XLSX) [file pone.0309489.s006.xlsx]

## Sheet: Low dose, early
identifier	acronym	hemisphere	group	count
684372_18_low_dose	PTLp	left	low	0		F
684372_18_low_dose	ACA	left	low	424
684372_18_low_dose	ILA	left	low	58
684372_18_low_dose	AI	left	low	3
684372_18_low_dose	FRP	left	low	0
684372_18_low_dose	AUD	left	low	0
684372_18_low_dose	RSP	left	low	11
684372_18_low_dose	MB	left	low	0
684372_18_low_dose	SS	left	low	2
684372_18_low_dose	STR	left	low	1278
684372_18_low_dose	MO	left	low	15
684372_18_low_dose	TEa	left	low	0
684372_18_low_dose	TH	left	low	532
684372_18_low_dose	VIS	left	low	0
684372_18_low_dose	VISC	left	low	0
684372_18_low_dose	OLF	left	low	1534
684372_18_low_dose	CTXsp	left	low	1
684372_18_low_dose	ORB	left	low	132
684372_18_low_dose	PAL	left	low	71
684372_18_low_dose	ECT	left	low	0
684372_18_low_dose	PERI	left	low	0
684372_18_low_dose	PL	left	low	75
684372_18_low_dose	GU	left	low	0
684372_18_low_dose	HB	left	low	0
684372_18_low_dose	HPF	left	low	60
684372_18_low_dose	HY	left	low	6
684372_18_low_dose	PTLp	right	low	0
684372_18_low_dose	ACA	right	low	81
684372_18_low_dose	ILA	right	low	0
684372_18_low_dose	AI	right	low	223
684372_18_low_dose	FRP	right	low	0
684372_18_low_dose	AUD	right	low	11
684372_18_low_dose	RSP	right	low	52
684372_18_low_dose	MB	right	low	0
684372_18_low_dose	SS	right	low	174
684372_18_low_dose	STR	right	low	499
684372_18_low_dose	MO	right	low	120
684372_18_low_dose	TEa	right	low	21
684372_18_low_dose	TH	right	low	183
684372_18_low_dose	VIS	right	low	0
684372_18_low_dose	VISC	right	low	99
684372_18_low_dose	OLF	right	low	722
684372_18_low_dose	CTXsp	right	low	3
684372_18_low_dose	ORB	right	low	4
684372_18_low_dose	PAL	right	low	24
684372_18_low_dose	ECT	right	low	8
684372_18_low_dose	PERI	right	low	5
684372_18_low_dose	PL	right	low	4
684372_18_low_dose	GU	right	low	65
684372_18_low_dose	HB	right	low	0
684372_18_low_dose	HPF	right	low	217
684372_18_low_dose	HY	right	low	0
684372_7_low_dose	PTLp	left	low	0		F
684372_7_low_dose	ACA	left	low	331
684372_7_low_dose	ILA	left	low	31
684372_7_low_dose	AI	left	low	0
684372_7_low_dose	FRP	left	low	0
684372_7_low_dose	AUD	left	low	0
684372_7_low_dose	RSP	left	low	5
684372_7_low_dose	MB	left	low	0
684372_7_low_dose	SS	left	low	0
684372_7_low_dose	STR	left	low	977
684372_7_low_dose	MO	left	low	0
684372_7_low_dose	TEa	left	low	0
684372_7_low_dose	TH	left	low	139
684372_7_low_dose	VIS	left	low	0
684372_7_low_dose	VISC	left	low	0
684372_7_low_dose	OLF	left	low	1026
684372_7_low_dose	CTXsp	left	low	2
684372_7_low_dose	ORB	left	low	73
684372_7_low_dose	PAL	left	low	110
684372_7_low_dose	ECT	left	low	0
684372_7_low_dose	PERI	left	low	0
684372_7_low_dose	PL	left	low	6
684372_7_low_dose	GU	left	low	0
684372_7_low_dose	HB	left	low	0
684372_7_low_dose	HPF	left	low	35
684372_7_low_dose	HY	left	low	9
684372_7_low_dose	PTLp	right	low	0
684372_7_low_dose	ACA	right	low	116
684372_7_low_dose	ILA	right	low	0
684372_7_low_dose	AI	right	low	288
684372_7_low_dose	FRP	right	low	0
684372_7_low_dose	AUD	right	low	0
684372_7_low_dose	RSP	right	low	38
684372_7_low_dose	MB	right	low	12
684372_7_low_dose	SS	right	low	78
684372_7_low_dose	STR	right	low	829
684372_7_low_dose	MO	right	low	110
684372_7_low_dose	TEa	right	low	0
684372_7_low_dose	TH	right	low	532
684372_7_low_dose	VIS	right	low	1
684372_7_low_dose	VISC	right	low	30
684372_7_low_dose	OLF	right	low	968
684372_7_low_dose	CTXsp	right	low	8
684372_7_low_dose	ORB	right	low	2
684372_7_low_dose	PAL	right	low	39
684372_7_low_dose	ECT	right	low	0
684372_7_low_dose	PERI	right	low	0
684372_7_low_dose	PL	right	low	4
684372_7_low_dose	GU	right	low	77
684372_7_low_dose	HB	right	low	0
684372_7_low_dose	HPF	right	low	157
684372_7_low_dose	HY	right	low	0
840227_21_high_dose	PTLp	left	high	0		F
840227_21_high_dose	ACA	left	high	485
840227_21_high_dose	ILA	left	high	33
840227_21_high_dose	AI	left	high	1
840227_21_high_dose	FRP	left	high	0
840227_21_high_dose	AUD	left	high	0
840227_21_high_dose	RSP	left	high	18
840227_21_high_dose	MB	left	high	0
840227_21_high_dose	SS	left	high	1
840227_21_high_dose	STR	left	high	1438
840227_21_high_dose	MO	left	high	0
840227_21_high_dose	TEa	left	high	0
840227_21_high_dose	TH	left	high	657
840227_21_high_dose	VIS	left	high	0
840227_21_high_dose	VISC	left	high	0
840227_21_high_dose	OLF	left	high	1651
840227_21_high_dose	CTXsp	left	high	0
840227_21_high_dose	ORB	left	high	119
840227_21_high_dose	PAL	left	high	97
840227_21_high_dose	ECT	left	high	0
840227_21_high_dose	PERI	left	high	0
840227_21_high_dose	PL	left	high	56
840227_21_high_dose	GU	left	high	0
840227_21_high_dose	HB	left	high	0
840227_21_high_dose	HPF	left	high	49
840227_21_high_dose	HY	left	high	7
840227_21_high_dose	PTLp	right	high	0
840227_21_high_dose	ACA	right	high	121
840227_21_high_dose	ILA	right	high	1
840227_21_high_dose	AI	right	high	310
840227_21_high_dose	FRP	right	high	0
840227_21_high_dose	AUD	right	high	0
840227_21_high_dose	RSP	right	high	37
840227_21_high_dose	MB	right	high	0
840227_21_high_dose	SS	right	high	126
840227_21_high_dose	STR	right	high	976
840227_21_high_dose	MO	right	high	135
840227_21_high_dose	TEa	right	high	0
840227_21_high_dose	TH	right	high	774
840227_21_high_dose	VIS	right	high	0
840227_21_high_dose	VISC	right	high	42
840227_21_high_dose	OLF	right	high	1032
840227_21_high_dose	CTXsp	right	high	5
840227_21_high_dose	ORB	right	high	3
840227_21_high_dose	PAL	right	high	51
840227_21_high_dose	ECT	right	high	0
840227_21_high_dose	PERI	right	high	0
840227_21_high_dose	PL	right	high	6
840227_21_high_dose	GU	right	high	85
840227_21_high_dose	HB	right	high	0
840227_21_high_dose	HPF	right	high	197
840227_21_high_dose	HY	right	high	2
840227_22_high_dose	PTLp	left	high	0		F
840227_22_high_dose	ACA	left	high	358
840227_22_high_dose	ILA	left	high	32
840227_22_high_dose	AI	left	high	0
840227_22_high_dose	FRP	left	high	0
840227_22_high_dose	AUD	left	high	0
840227_22_high_dose	RSP	left	high	19
840227_22_high_dose	MB	left	high	38
840227_22_high_dose	SS	left	high	0
840227_22_high_dose	STR	left	high	905
840227_22_high_dose	MO	left	high	0
840227_22_high_dose	TEa	left	high	0
840227_22_high_dose	TH	left	high	726
840227_22_high_dose	VIS	left	high	0
840227_22_high_dose	VISC	left	high	0
840227_22_high_dose	OLF	left	high	1240
840227_22_high_dose	CTXsp	left	high	0
840227_22_high_dose	ORB	left	high	91
840227_22_high_dose	PAL	left	high	67
840227_22_high_dose	ECT	left	high	0
840227_22_high_dose	PERI	left	high	0
840227_22_high_dose	PL	left	high	20
840227_22_high_dose	GU	left	high	0
840227_22_high_dose	HB	left	high	0
840227_22_high_dose	HPF	left	high	108
840227_22_high_dose	HY	left	high	9
840227_22_high_dose	PTLp	right	high	0
840227_22_high_dose	ACA	right	high	36
840227_22_high_dose	ILA	right	high	1
840227_22_high_dose	AI	right	high	168
840227_22_high_dose	FRP	right	high	0
840227_22_high_dose	AUD	right	high	17
840227_22_high_dose	RSP	right	high	1
840227_22_high_dose	MB	right	high	0
840227_22_high_dose	SS	right	high	145
840227_22_high_dose	STR	right	high	311
840227_22_high_dose	MO	right	high	98
840227_22_high_dose	TEa	right	high	9
840227_22_high_dose	TH	right	high	7
840227_22_high_dose	VIS	right	high	0
840227_22_high_dose	VISC	right	high	56
840227_22_high_dose	OLF	right	high	612
840227_22_high_dose	CTXsp	right	high	4
840227_22_high_dose	ORB	right	high	1
840227_22_high_dose	PAL	right	high	17
840227_22_high_dose	ECT	right	high	8
840227_22_high_dose	PERI	right	high	0
840227_22_high_dose	PL	right	high	1
840227_22_high_dose	GU	right	high	63
840227_22_high_dose	HB	right	high	0
840227_22_high_dose	HPF	right	high	54
840227_22_high_dose	HY	right	high	0
840228_14_high_dose	PTLp	left	high	0		M
840228_14_high_dose	ACA	left	high	390
840228_14_high_dose	ILA	left	high	46
840228_14_high_dose	AI	left	high	0
840228_14_high_dose	FRP	left	high	0
840228_14_high_dose	AUD	left	high	0
840228_14_high_dose	RSP	left	high	3
840228_14_high_dose	MB	left	high	0
840228_14_high_dose	SS	left	high	0
840228_14_high_dose	STR	left	high	1362
840228_14_high_dose	MO	left	high	0
840228_14_high_dose	TEa	left	high	0
840228_14_high_dose	TH	left	high	545
840228_14_high_dose	VIS	left	high	0
840228_14_high_dose	VISC	left	high	0
840228_14_high_dose	OLF	left	high	1987
840228_14_high_dose	CTXsp	left	high	7
840228_14_high_dose	ORB	left	high	141
840228_14_high_dose	PAL	left	high	101
840228_14_high_dose	ECT	left	high	0
840228_14_high_dose	PERI	left	high	0
840228_14_high_dose	PL	left	high	82
840228_14_high_dose	GU	left	high	0
840228_14_high_dose	HB	left	high	0
840228_14_high_dose	HPF	left	high	44
840228_14_high_dose	HY	left	high	16
840228_14_high_dose	PTLp	right	high	0
840228_14_high_dose	ACA	right	high	61
840228_14_high_dose	ILA	right	high	0
840228_14_high_dose	AI	right	high	269
840228_14_high_dose	FRP	right	high	0
840228_14_high_dose	AUD	right	high	0
840228_14_high_dose	RSP	right	high	1
840228_14_high_dose	MB	right	high	0
840228_14_high_dose	SS	right	high	75
840228_14_high_dose	STR	right	high	615
840228_14_high_dose	MO	right	high	110
840228_14_high_dose	TEa	right	high	0
840228_14_high_dose	TH	right	high	213
840228_14_high_dose	VIS	right	high	0
840228_14_high_dose	VISC	right	high	39
840228_14_high_dose	OLF	right	high	1052
840228_14_high_dose	CTXsp	right	high	1
840228_14_high_dose	ORB	right	high	5
840228_14_high_dose	PAL	right	high	16
840228_14_high_dose	ECT	right	high	0
840228_14_high_dose	PERI	right	high	0
840228_14_high_dose	PL	right	high	2
840228_14_high_dose	GU	right	high	86
840228_14_high_dose	HB	right	high	0
840228_14_high_dose	HPF	right	high	59
840228_14_high_dose	HY	right	high	0
840228_16_high_dose	PTLp	left	high	0		M
840228_16_high_dose	ACA	left	high	413
840228_16_high_dose	ILA	left	high	60
840228_16_high_dose	AI	left	high	0
840228_16_high_dose	FRP	left	high	0
840228_16_high_dose	AUD	left	high	0
840228_16_high_dose	RSP	left	high	0
840228_16_high_dose	MB	left	high	0
840228_16_high_dose	SS	left	high	0
840228_16_high_dose	STR	left	high	1290
840228_16_high_dose	MO	left	high	1
840228_16_high_dose	TEa	left	high	0
840228_16_high_dose	TH	left	high	315
840228_16_high_dose	VIS	left	high	0
840228_16_high_dose	VISC	left	high	0
840228_16_high_dose	OLF	left	high	1583
840228_16_high_dose	CTXsp	left	high	0
840228_16_high_dose	ORB	left	high	110
840228_16_high_dose	PAL	left	high	120
840228_16_high_dose	ECT	left	high	0
840228_16_high_dose	PERI	left	high	0
840228_16_high_dose	PL	left	high	74
840228_16_high_dose	GU	left	high	0
840228_16_high_dose	HB	left	high	0
840228_16_high_dose	HPF	left	high	11
840228_16_high_dose	HY	left	high	11
840228_16_high_dose	PTLp	right	high	14
840228_16_high_dose	ACA	right	high	122
840228_16_high_dose	ILA	right	high	0
840228_16_high_dose	AI	right	high	256
840228_16_high_dose	FRP	right	high	0
840228_16_high_dose	AUD	right	high	3
840228_16_high_dose	RSP	right	high	33
840228_16_high_dose	MB	right	high	1
840228_16_high_dose	SS	right	high	153
840228_16_high_dose	STR	right	high	1294
840228_16_high_dose	MO	right	high	158
840228_16_high_dose	TEa	right	high	19
840228_16_high_dose	TH	right	high	1714
840228_16_high_dose	VIS	right	high	19
840228_16_high_dose	VISC	right	high	66
840228_16_high_dose	OLF	right	high	1254
840228_16_high_dose	CTXsp	right	high	8
840228_16_high_dose	ORB	right	high	3
840228_16_high_dose	PAL	right	high	72
840228_16_high_dose	ECT	right	high	4
840228_16_high_dose	PERI	right	high	8
840228_16_high_dose	PL	right	high	2
840228_16_high_dose	GU	right	high	92
840228_16_high_dose	HB	right	high	0
840228_16_high_dose	HPF	right	high	345
840228_16_high_dose	HY	right	high	5
840231_28_high_dose	PTLp	left	high	0		F
840231_28_high_dose	ACA	left	high	671
840231_28_high_dose	ILA	left	high	29
840231_28_high_dose	AI	left	high	0
840231_28_high_dose	FRP	left	high	0
840231_28_high_dose	AUD	left	high	0
840231_28_high_dose	RSP	left	high	2
840231_28_high_dose	MB	left	high	0
840231_28_high_dose	SS	left	high	0
840231_28_high_dose	STR	left	high	1225
840231_28_high_dose	MO	left	high	15
840231_28_high_dose	TEa	left	high	0
840231_28_high_dose	TH	left	high	219
840231_28_high_dose	VIS	left	high	0
840231_28_high_dose	VISC	left	high	0
840231_28_high_dose	OLF	left	high	1444
840231_28_high_dose	CTXsp	left	high	0
840231_28_high_dose	ORB	left	high	125
840231_28_high_dose	PAL	left	high	100
840231_28_high_dose	ECT	left	high	0
840231_28_high_dose	PERI	left	high	0
840231_28_high_dose	PL	left	high	67
840231_28_high_dose	GU	left	high	0
840231_28_high_dose	HB	left	high	0
840231_28_high_dose	HPF	left	high	22
840231_28_high_dose	HY	left	high	23
840231_28_high_dose	PTLp	right	high	1
840231_28_high_dose	ACA	right	high	95
840231_28_high_dose	ILA	right	high	2
840231_28_high_dose	AI	right	high	232
840231_28_high_dose	FRP	right	high	0
840231_28_high_dose	AUD	right	high	0
840231_28_high_dose	RSP	right	high	15
840231_28_high_dose	MB	right	high	0
840231_28_high_dose	SS	right	high	77
840231_28_high_dose	STR	right	high	675
840231_28_high_dose	MO	right	high	111
840231_28_high_dose	TEa	right	high	0
840231_28_high_dose	TH	right	high	611
840231_28_high_dose	VIS	right	high	0
840231_28_high_dose	VISC	right	high	58
840231_28_high_dose	OLF	right	high	614
840231_28_high_dose	CTXsp	right	high	2
840231_28_high_dose	ORB	right	high	5
840231_28_high_dose	PAL	right	high	51
840231_28_high_dose	ECT	right	high	0
840231_28_high_dose	PERI	right	high	0
840231_28_high_dose	PL	right	high	2
840231_28_high_dose	GU	right	high	74
840231_28_high_dose	HB	right	high	0
840231_28_high_dose	HPF	right	high	238
840231_28_high_dose	HY	right	high	0
840231_29_high_dose	PTLp	left	high	0		F
840231_29_high_dose	ACA	left	high	368
840231_29_high_dose	ILA	left	high	40
840231_29_high_dose	AI	left	high	0
840231_29_high_dose	FRP	left	high	0
840231_29_high_dose	AUD	left	high	0
840231_29_high_dose	RSP	left	high	11
840231_29_high_dose	MB	left	high	18
840231_29_high_dose	SS	left	high	0
840231_29_high_dose	STR	left	high	1240
840231_29_high_dose	MO	left	high	0
840231_29_high_dose	TEa	left	high	0
840231_29_high_dose	TH	left	high	769
840231_29_high_dose	VIS	left	high	0
840231_29_high_dose	VISC	left	high	0
840231_29_high_dose	OLF	left	high	1733
840231_29_high_dose	CTXsp	left	high	3
840231_29_high_dose	ORB	left	high	120
840231_29_high_dose	PAL	left	high	80
840231_29_high_dose	ECT	left	high	0
840231_29_high_dose	PERI	left	high	0
840231_29_high_dose	PL	left	high	57
840231_29_high_dose	GU	left	high	0
840231_29_high_dose	HB	left	high	0
840231_29_high_dose	HPF	left	high	127
840231_29_high_dose	HY	left	high	14
840231_29_high_dose	PTLp	right	high	7
840231_29_high_dose	ACA	right	high	50
840231_29_high_dose	ILA	right	high	0
840231_29_high_dose	AI	right	high	222
840231_29_high_dose	FRP	right	high	0
840231_29_high_dose	AUD	right	high	10
840231_29_high_dose	RSP	right	high	26
840231_29_high_dose	MB	right	high	22
840231_29_high_dose	SS	right	high	139
840231_29_high_dose	STR	right	high	662
840231_29_high_dose	MO	right	high	97
840231_29_high_dose	TEa	right	high	36
840231_29_high_dose	TH	right	high	749
840231_29_high_dose	VIS	right	high	0
840231_29_high_dose	VISC	right	high	23
840231_29_high_dose	OLF	right	high	888
840231_29_high_dose	CTXsp	right	high	14
840231_29_high_dose	ORB	right	high	3
840231_29_high_dose	PAL	right	high	34
840231_29_high_dose	ECT	right	high	1
840231_29_high_dose	PERI	right	high	2
840231_29_high_dose	PL	right	high	6
840231_29_high_dose	GU	right	high	86
840231_29_high_dose	HB	right	high	0
840231_29_high_dose	HPF	right	high	252
840231_29_high_dose	HY	right	high	3
840231_30_high_dose	PTLp	left	high	0		F
840231_30_high_dose	ACA	left	high	404
840231_30_high_dose	ILA	left	high	44
840231_30_high_dose	AI	left	high	0
840231_30_high_dose	FRP	left	high	0
840231_30_high_dose	AUD	left	high	0
840231_30_high_dose	RSP	left	high	2
840231_30_high_dose	MB	left	high	0
840231_30_high_dose	SS	left	high	3
840231_30_high_dose	STR	left	high	1396
840231_30_high_dose	MO	left	high	8
840231_30_high_dose	TEa	left	high	0
840231_30_high_dose	TH	left	high	157
840231_30_high_dose	VIS	left	high	0
840231_30_high_dose	VISC	left	high	0
840231_30_high_dose	OLF	left	high	1680
840231_30_high_dose	CTXsp	left	high	0
840231_30_high_dose	ORB	left	high	130
840231_30_high_dose	PAL	left	high	142
840231_30_high_dose	ECT	left	high	0
840231_30_high_dose	PERI	left	high	0
840231_30_high_dose	PL	left	high	56
840231_30_high_dose	GU	left	high	0
840231_30_high_dose	HB	left	high	0
840231_30_high_dose	HPF	left	high	27
840231_30_high_dose	HY	left	high	17
840231_30_high_dose	PTLp	right	high	0
840231_30_high_dose	ACA	right	high	51
840231_30_high_dose	ILA	right	high	0
840231_30_high_dose	AI	right	high	266
840231_30_high_dose	FRP	right	high	0
840231_30_high_dose	AUD	right	high	0
840231_30_high_dose	RSP	right	high	0
840231_30_high_dose	MB	right	high	0
840231_30_high_dose	SS	right	high	38
840231_30_high_dose	STR	right	high	539
840231_30_high_dose	MO	right	high	193
840231_30_high_dose	TEa	right	high	0
840231_30_high_dose	TH	right	high	49
840231_30_high_dose	VIS	right	high	0
840231_30_high_dose	VISC	right	high	0
840231_30_high_dose	OLF	right	high	1335
840231_30_high_dose	CTXsp	right	high	0
840231_30_high_dose	ORB	right	high	3
840231_30_high_dose	PAL	right	high	34
840231_30_high_dose	ECT	right	high	0
840231_30_high_dose	PERI	right	high	0
840231_30_high_dose	PL	right	high	3
840231_30_high_dose	GU	right	high	72
840231_30_high_dose	HB	right	high	0
840231_30_high_dose	HPF	right	high	4
840231_30_high_dose	HY	right	high	0
840233_20_placebo	PTLp	left	placebo	0		F
840233_20_placebo	ACA	left	placebo	293
840233_20_placebo	ILA	left	placebo	24
840233_20_placebo	AI	left	placebo	3
840233_20_placebo	FRP	left	placebo	0
840233_20_placebo	AUD	left	placebo	0
840233_20_placebo	RSP	left	placebo	2
840233_20_placebo	MB	left	placebo	2
840233_20_placebo	SS	left	placebo	0
840233_20_placebo	STR	left	placebo	1291
840233_20_placebo	MO	left	placebo	8
840233_20_placebo	TEa	left	placebo	0
840233_20_placebo	TH	left	placebo	685
840233_20_placebo	VIS	left	placebo	0
840233_20_placebo	VISC	left	placebo	0
840233_20_placebo	OLF	left	placebo	1378
840233_20_placebo	CTXsp	left	placebo	8
840233_20_placebo	ORB	left	placebo	70
840233_20_placebo	PAL	left	placebo	98
840233_20_placebo	ECT	left	placebo	0
840233_20_placebo	PERI	left	placebo	0
840233_20_placebo	PL	left	placebo	66
840233_20_placebo	GU	left	placebo	0
840233_20_placebo	HB	left	placebo	0
840233_20_placebo	HPF	left	placebo	79
840233_20_placebo	HY	left	placebo	8
840233_20_placebo	PTLp	right	placebo	0
840233_20_placebo	ACA	right	placebo	117
840233_20_placebo	ILA	right	placebo	0
840233_20_placebo	AI	right	placebo	251
840233_20_placebo	FRP	right	placebo	0
840233_20_placebo	AUD	right	placebo	0
840233_20_placebo	RSP	right	placebo	5
840233_20_placebo	MB	right	placebo	0
840233_20_placebo	SS	right	placebo	108
840233_20_placebo	STR	right	placebo	499
840233_20_placebo	MO	right	placebo	99
840233_20_placebo	TEa	right	placebo	0
840233_20_placebo	TH	right	placebo	44
840233_20_placebo	VIS	right	placebo	0
840233_20_placebo	VISC	right	placebo	35
840233_20_placebo	OLF	right	placebo	1019
840233_20_placebo	CTXsp	right	placebo	12
840233_20_placebo	ORB	right	placebo	1
840233_20_placebo	PAL	right	placebo	37
840233_20_placebo	ECT	right	placebo	1
840233_20_placebo	PERI	right	placebo	0
840233_20_placebo	PL	right	placebo	3
840233_20_placebo	GU	right	placebo	99
840233_20_placebo	HB	right	placebo	0
840233_20_placebo	HPF	right	placebo	31
840233_20_placebo	HY	right	placebo	0
840233_51_placebo	PTLp	left	placebo	0		F
840233_51_placebo	ACA	left	placebo	416
840233_51_placebo	ILA	left	placebo	51
840233_51_placebo	AI	left	placebo	1
840233_51_placebo	FRP	left	placebo	0
840233_51_placebo	AUD	left	placebo	0
840233_51_placebo	RSP	left	placebo	21
840233_51_placebo	MB	left	placebo	21
840233_51_placebo	SS	left	placebo	9
840233_51_placebo	STR	left	placebo	1366
840233_51_placebo	MO	left	placebo	1
840233_51_placebo	TEa	left	placebo	0
840233_51_placebo	TH	left	placebo	666
840233_51_placebo	VIS	left	placebo	0
840233_51_placebo	VISC	left	placebo	0
840233_51_placebo	OLF	left	placebo	1658
840233_51_placebo	CTXsp	left	placebo	1
840233_51_placebo	ORB	left	placebo	133
840233_51_placebo	PAL	left	placebo	119
840233_51_placebo	ECT	left	placebo	0
840233_51_placebo	PERI	left	placebo	0
840233_51_placebo	PL	left	placebo	49
840233_51_placebo	GU	left	placebo	0
840233_51_placebo	HB	left	placebo	0
840233_51_placebo	HPF	left	placebo	69
840233_51_placebo	HY	left	placebo	17
840233_51_placebo	PTLp	right	placebo	25
840233_51_placebo	ACA	right	placebo	95
840233_51_placebo	ILA	right	placebo	1
840233_51_placebo	AI	right	placebo	258
840233_51_placebo	FRP	right	placebo	0
840233_51_placebo	AUD	right	placebo	0
840233_51_placebo	RSP	right	placebo	14
840233_51_placebo	MB	right	placebo	17
840233_51_placebo	SS	right	placebo	82
840233_51_placebo	STR	right	placebo	781
840233_51_placebo	MO	right	placebo	103
840233_51_placebo	TEa	right	placebo	4
840233_51_placebo	TH	right	placebo	1067
840233_51_placebo	VIS	right	placebo	1
840233_51_placebo	VISC	right	placebo	36
840233_51_placebo	OLF	right	placebo	807
840233_51_placebo	CTXsp	right	placebo	8
840233_51_placebo	ORB	right	placebo	1
840233_51_placebo	PAL	right	placebo	32
840233_51_placebo	ECT	right	placebo	3
840233_51_placebo	PERI	right	placebo	2
840233_51_placebo	PL	right	placebo	2
840233_51_placebo	GU	right	placebo	85
840233_51_placebo	HB	right	placebo	0
840233_51_placebo	HPF	right	placebo	333
840233_51_placebo	HY	right	placebo	4
840233_62_placebo	PTLp	left	placebo	0		F
840233_62_placebo	ACA	left	placebo	572
840233_62_placebo	ILA	left	placebo	66
840233_62_placebo	AI	left	placebo	0
840233_62_placebo	FRP	left	placebo	0
840233_62_placebo	AUD	left	placebo	0
840233_62_placebo	RSP	left	placebo	15
840233_62_placebo	MB	left	placebo	0
840233_62_placebo	SS	left	placebo	2
840233_62_placebo	STR	left	placebo	1344
840233_62_placebo	MO	left	placebo	2
840233_62_placebo	TEa	left	placebo	0
840233_62_placebo	TH	left	placebo	405
840233_62_placebo	VIS	left	placebo	0
840233_62_placebo	VISC	left	placebo	0
840233_62_placebo	OLF	left	placebo	1788
840233_62_placebo	CTXsp	left	placebo	1
840233_62_placebo	ORB	left	placebo	158
840233_62_placebo	PAL	left	placebo	83
840233_62_placebo	ECT	left	placebo	0
840233_62_placebo	PERI	left	placebo	0
840233_62_placebo	PL	left	placebo	88
840233_62_placebo	GU	left	placebo	0
840233_62_placebo	HB	left	placebo	0
840233_62_placebo	HPF	left	placebo	42
840233_62_placebo	HY	left	placebo	11
840233_62_placebo	PTLp	right	placebo	29
840233_62_placebo	ACA	right	placebo	100
840233_62_placebo	ILA	right	placebo	1
840233_62_placebo	AI	right	placebo	225
840233_62_placebo	FRP	right	placebo	0
840233_62_placebo	AUD	right	placebo	18
840233_62_placebo	RSP	right	placebo	37
840233_62_placebo	MB	right	placebo	21
840233_62_placebo	SS	right	placebo	171
840233_62_placebo	STR	right	placebo	659
840233_62_placebo	MO	right	placebo	121
840233_62_placebo	TEa	right	placebo	34
840233_62_placebo	TH	right	placebo	744
840233_62_placebo	VIS	right	placebo	14
840233_62_placebo	VISC	right	placebo	28
840233_62_placebo	OLF	right	placebo	1004
840233_62_placebo	CTXsp	right	placebo	6
840233_62_placebo	ORB	right	placebo	0
840233_62_placebo	PAL	right	placebo	41
840233_62_placebo	ECT	right	placebo	2
840233_62_placebo	PERI	right	placebo	3
840233_62_placebo	PL	right	placebo	5
840233_62_placebo	GU	right	placebo	61
840233_62_placebo	HB	right	placebo	0
840233_62_placebo	HPF	right	placebo	317
840233_62_placebo	HY	right	placebo	5
840234_41_low_dose	PTLp	left	low	0		M
840234_41_low_dose	ACA	left	low	238
840234_41_low_dose	ILA	left	low	20
840234_41_low_dose	AI	left	low	0
840234_41_low_dose	FRP	left	low	0
840234_41_low_dose	AUD	left	low	0
840234_41_low_dose	RSP	left	low	19
840234_41_low_dose	MB	left	low	88
840234_41_low_dose	SS	left	low	0
840234_41_low_dose	STR	left	low	828
840234_41_low_dose	MO	left	low	0
840234_41_low_dose	TEa	left	low	0
840234_41_low_dose	TH	left	low	941
840234_41_low_dose	VIS	left	low	0
840234_41_low_dose	VISC	left	low	0
840234_41_low_dose	OLF	left	low	978
840234_41_low_dose	CTXsp	left	low	16
840234_41_low_dose	ORB	left	low	82
840234_41_low_dose	PAL	left	low	59
840234_41_low_dose	ECT	left	low	0
840234_41_low_dose	PERI	left	low	0
840234_41_low_dose	PL	left	low	33
840234_41_low_dose	GU	left	low	0
840234_41_low_dose	HB	left	low	0
840234_41_low_dose	HPF	left	low	104
840234_41_low_dose	HY	left	low	2
840234_41_low_dose	PTLp	right	low	1
840234_41_low_dose	ACA	right	low	85
840234_41_low_dose	ILA	right	low	0
840234_41_low_dose	AI	right	low	229
840234_41_low_dose	FRP	right	low	0
840234_41_low_dose	AUD	right	low	0
840234_41_low_dose	RSP	right	low	2
840234_41_low_dose	MB	right	low	0
840234_41_low_dose	SS	right	low	47
840234_41_low_dose	STR	right	low	523
840234_41_low_dose	MO	right	low	140
840234_41_low_dose	TEa	right	low	4
840234_41_low_dose	TH	right	low	81
840234_41_low_dose	VIS	right	low	0
840234_41_low_dose	VISC	right	low	1
840234_41_low_dose	OLF	right	low	751
840234_41_low_dose	CTXsp	right	low	1
840234_41_low_dose	ORB	right	low	2
840234_41_low_dose	PAL	right	low	27
840234_41_low_dose	ECT	right	low	0
840234_41_low_dose	PERI	right	low	0
840234_41_low_dose	PL	right	low	0
840234_41_low_dose	GU	right	low	73
840234_41_low_dose	HB	right	low	0
840234_41_low_dose	HPF	right	low	220
840234_41_low_dose	HY	right	low	0
840235_54_palcebo	PTLp	left	placebo	0		M
840235_54_palcebo	ACA	left	placebo	408
840235_54_palcebo	ILA	left	placebo	33
840235_54_palcebo	AI	left	placebo	0
840235_54_palcebo	FRP	left	placebo	0
840235_54_palcebo	AUD	left	placebo	0
840235_54_palcebo	RSP	left	placebo	18
840235_54_palcebo	MB	left	placebo	6
840235_54_palcebo	SS	left	placebo	0
840235_54_palcebo	STR	left	placebo	901
840235_54_palcebo	MO	left	placebo	0
840235_54_palcebo	TEa	left	placebo	0
840235_54_palcebo	TH	left	placebo	587
840235_54_palcebo	VIS	left	placebo	0
840235_54_palcebo	VISC	left	placebo	0
840235_54_palcebo	OLF	left	placebo	1338
840235_54_palcebo	CTXsp	left	placebo	0
840235_54_palcebo	ORB	left	placebo	81
840235_54_palcebo	PAL	left	placebo	75
840235_54_palcebo	ECT	left	placebo	0
840235_54_palcebo	PERI	left	placebo	0
840235_54_palcebo	PL	left	placebo	70
840235_54_palcebo	GU	left	placebo	0
840235_54_palcebo	HB	left	placebo	0
840235_54_palcebo	HPF	left	placebo	22
840235_54_palcebo	HY	left	placebo	8
840235_54_palcebo	PTLp	right	placebo	0
840235_54_palcebo	ACA	right	placebo	96
840235_54_palcebo	ILA	right	placebo	0
840235_54_palcebo	AI	right	placebo	174
840235_54_palcebo	FRP	right	placebo	0
840235_54_palcebo	AUD	right	placebo	5
840235_54_palcebo	RSP	right	placebo	32
840235_54_palcebo	MB	right	placebo	138
840235_54_palcebo	SS	right	placebo	109
840235_54_palcebo	STR	right	placebo	501
840235_54_palcebo	MO	right	placebo	82
840235_54_palcebo	TEa	right	placebo	4
840235_54_palcebo	TH	right	placebo	759
840235_54_palcebo	VIS	right	placebo	0
840235_54_palcebo	VISC	right	placebo	17
840235_54_palcebo	OLF	right	placebo	686
840235_54_palcebo	CTXsp	right	placebo	5
840235_54_palcebo	ORB	right	placebo	3
840235_54_palcebo	PAL	right	placebo	23
840235_54_palcebo	ECT	right	placebo	0
840235_54_palcebo	PERI	right	placebo	0
840235_54_palcebo	PL	right	placebo	1
840235_54_palcebo	GU	right	placebo	39
840235_54_palcebo	HB	right	placebo	0
840235_54_palcebo	HPF	right	placebo	271
840235_54_palcebo	HY	right	placebo	1
840236_34_placebo	PTLp	left	placebo	0		M
840236_34_placebo	ACA	left	placebo	365
840236_34_placebo	ILA	left	placebo	40
840236_34_placebo	AI	left	placebo	1
840236_34_placebo	FRP	left	placebo	0
840236_34_placebo	AUD	left	placebo	0
840236_34_placebo	RSP	left	placebo	6
840236_34_placebo	MB	left	placebo	0
840236_34_placebo	SS	left	placebo	1
840236_34_placebo	STR	left	placebo	1162
840236_34_placebo	MO	left	placebo	0
840236_34_placebo	TEa	left	placebo	0
840236_34_placebo	TH	left	placebo	522
840236_34_placebo	VIS	left	placebo	0
840236_34_placebo	VISC	left	placebo	0
840236_34_placebo	OLF	left	placebo	2065
840236_34_placebo	CTXsp	left	placebo	0
840236_34_placebo	ORB	left	placebo	127
840236_34_placebo	PAL	left	placebo	84
840236_34_placebo	ECT	left	placebo	0
840236_34_placebo	PERI	left	placebo	0
840236_34_placebo	PL	left	placebo	78
840236_34_placebo	GU	left	placebo	0
840236_34_placebo	HB	left	placebo	0
840236_34_placebo	HPF	left	placebo	59
840236_34_placebo	HY	left	placebo	16
840236_34_placebo	PTLp	right	placebo	0
840236_34_placebo	ACA	right	placebo	50
840236_34_placebo	ILA	right	placebo	1
840236_34_placebo	AI	right	placebo	289
840236_34_placebo	FRP	right	placebo	0
840236_34_placebo	AUD	right	placebo	0
840236_34_placebo	RSP	right	placebo	6
840236_34_placebo	MB	right	placebo	0
840236_34_placebo	SS	right	placebo	62
840236_34_placebo	STR	right	placebo	784
840236_34_placebo	MO	right	placebo	127
840236_34_placebo	TEa	right	placebo	0
840236_34_placebo	TH	right	placebo	449
840236_34_placebo	VIS	right	placebo	0
840236_34_placebo	VISC	right	placebo	28
840236_34_placebo	OLF	right	placebo	883
840236_34_placebo	CTXsp	right	placebo	6
840236_34_placebo	ORB	right	placebo	4
840236_34_placebo	PAL	right	placebo	69
840236_34_placebo	ECT	right	placebo	0
840236_34_placebo	PERI	right	placebo	0
840236_34_placebo	PL	right	placebo	0
840236_34_placebo	GU	right	placebo	80
840236_34_placebo	HB	right	placebo	0
840236_34_placebo	HPF	right	placebo	105
840236_34_placebo	HY	right	placebo	0
840237_31_low_dose	PTLp	left	low	0
840237_31_low_dose	ACA	left	low	606		F
840237_31_low_dose	ILA	left	low	54
840237_31_low_dose	AI	left	low	0
840237_31_low_dose	FRP	left	low	0
840237_31_low_dose	AUD	left	low	0
840237_31_low_dose	RSP	left	low	0
840237_31_low_dose	MB	left	low	0
840237_31_low_dose	SS	left	low	0
840237_31_low_dose	STR	left	low	1270
840237_31_low_dose	MO	left	low	4
840237_31_low_dose	TEa	left	low	0
840237_31_low_dose	TH	left	low	0
840237_31_low_dose	VIS	left	low	0
840237_31_low_dose	VISC	left	low	0
840237_31_low_dose	OLF	left	low	1550
840237_31_low_dose	CTXsp	left	low	0
840237_31_low_dose	ORB	left	low	121
840237_31_low_dose	PAL	left	low	80
840237_31_low_dose	ECT	left	low	0
840237_31_low_dose	PERI	left	low	0
840237_31_low_dose	PL	left	low	53
840237_31_low_dose	GU	left	low	0
840237_31_low_dose	HB	left	low	0
840237_31_low_dose	HPF	left	low	7
840237_31_low_dose	HY	left	low	0
840237_31_low_dose	PTLp	right	low	44
840237_31_low_dose	ACA	right	low	101
840237_31_low_dose	ILA	right	low	0
840237_31_low_dose	AI	right	low	268
840237_31_low_dose	FRP	right	low	0
840237_31_low_dose	AUD	right	low	0
840237_31_low_dose	RSP	right	low	20
840237_31_low_dose	MB	right	low	1
840237_31_low_dose	SS	right	low	214
840237_31_low_dose	STR	right	low	655
840237_31_low_dose	MO	right	low	126
840237_31_low_dose	TEa	right	low	0
840237_31_low_dose	TH	right	low	267
840237_31_low_dose	VIS	right	low	0
840237_31_low_dose	VISC	right	low	86
840237_31_low_dose	OLF	right	low	1217
840237_31_low_dose	CTXsp	right	low	2
840237_31_low_dose	ORB	right	low	3
840237_31_low_dose	PAL	right	low	43
840237_31_low_dose	ECT	right	low	0
840237_31_low_dose	PERI	right	low	0
840237_31_low_dose	PL	right	low	1
840237_31_low_dose	GU	right	low	113
840237_31_low_dose	HB	right	low	0
840237_31_low_dose	HPF	right	low	253
840237_31_low_dose	HY	right	low	0
840237_48_low_dose	PTLp	left	low	0		F
840237_48_low_dose	ACA	left	low	465
840237_48_low_dose	ILA	left	low	42
840237_48_low_dose	AI	left	low	0
840237_48_low_dose	FRP	left	low	0
840237_48_low_dose	AUD	left	low	0
840237_48_low_dose	RSP	left	low	14
840237_48_low_dose	MB	left	low	0
840237_48_low_dose	SS	left	low	0
840237_48_low_dose	STR	left	low	1320
840237_48_low_dose	MO	left	low	0
840237_48_low_dose	TEa	left	low	0
840237_48_low_dose	TH	left	low	532
840237_48_low_dose	VIS	left	low	0
840237_48_low_dose	VISC	left	low	0
840237_48_low_dose	OLF	left	low	1771
840237_48_low_dose	CTXsp	left	low	0
840237_48_low_dose	ORB	left	low	145
840237_48_low_dose	PAL	left	low	110
840237_48_low_dose	ECT	left	low	0
840237_48_low_dose	PERI	left	low	0
840237_48_low_dose	PL	left	low	90
840237_48_low_dose	GU	left	low	0
840237_48_low_dose	HB	left	low	0
840237_48_low_dose	HPF	left	low	31
840237_48_low_dose	HY	left	low	12
840237_48_low_dose	PTLp	right	low	0
840237_48_low_dose	ACA	right	low	163
840237_48_low_dose	ILA	right	low	0
840237_48_low_dose	AI	right	low	254
840237_48_low_dose	FRP	right	low	0
840237_48_low_dose	AUD	right	low	0
840237_48_low_dose	RSP	right	low	0
840237_48_low_dose	MB	right	low	0
840237_48_low_dose	SS	right	low	59
840237_48_low_dose	STR	right	low	1045
840237_48_low_dose	MO	right	low	118
840237_48_low_dose	TEa	right	low	0
840237_48_low_dose	TH	right	low	458
840237_48_low_dose	VIS	right	low	0
840237_48_low_dose	VISC	right	low	11
840237_48_low_dose	OLF	right	low	1145
840237_48_low_dose	CTXsp	right	low	14
840237_48_low_dose	ORB	right	low	1
840237_48_low_dose	PAL	right	low	73
840237_48_low_dose	ECT	right	low	0
840237_48_low_dose	PERI	right	low	0
840237_48_low_dose	PL	right	low	4
840237_48_low_dose	GU	right	low	120
840237_48_low_dose	HB	right	low	0
840237_48_low_dose	HPF	right	low	132
840237_48_low_dose	HY	right	low	2
840237_58_60_low_dose	PTLp	left	low	15		F
840237_58_60_low_dose	ACA	left	low	302
840237_58_60_low_dose	ILA	left	low	18
840237_58_60_low_dose	AI	left	low	0
840237_58_60_low_dose	FRP	left	low	0
840237_58_60_low_dose	AUD	left	low	0
840237_58_60_low_dose	RSP	left	low	2
840237_58_60_low_dose	MB	left	low	36
840237_58_60_low_dose	SS	left	low	59
840237_58_60_low_dose	STR	left	low	1787
840237_58_60_low_dose	MO	left	low	130
840237_58_60_low_dose	TEa	left	low	0
840237_58_60_low_dose	TH	left	low	978
840237_58_60_low_dose	VIS	left	low	2
840237_58_60_low_dose	VISC	left	low	0
840237_58_60_low_dose	OLF	left	low	1316
840237_58_60_low_dose	CTXsp	left	low	179
840237_58_60_low_dose	ORB	left	low	83
840237_58_60_low_dose	PAL	left	low	87
840237_58_60_low_dose	ECT	left	low	0
840237_58_60_low_dose	PERI	left	low	0
840237_58_60_low_dose	PL	left	low	20
840237_58_60_low_dose	GU	left	low	0
840237_58_60_low_dose	HB	left	low	0
840237_58_60_low_dose	HPF	left	low	265
840237_58_60_low_dose	HY	left	low	8
840237_58_60_low_dose	PTLp	right	low	2
840237_58_60_low_dose	ACA	right	low	72
840237_58_60_low_dose	ILA	right	low	0
840237_58_60_low_dose	AI	right	low	216
840237_58_60_low_dose	FRP	right	low	0
840237_58_60_low_dose	AUD	right	low	1
840237_58_60_low_dose	RSP	right	low	24
840237_58_60_low_dose	MB	right	low	0
840237_58_60_low_dose	SS	right	low	63
840237_58_60_low_dose	STR	right	low	325
840237_58_60_low_dose	MO	right	low	103
840237_58_60_low_dose	TEa	right	low	3
840237_58_60_low_dose	TH	right	low	64
840237_58_60_low_dose	VIS	right	low	0
840237_58_60_low_dose	VISC	right	low	48
840237_58_60_low_dose	OLF	right	low	487
840237_58_60_low_dose	CTXsp	right	low	1
840237_58_60_low_dose	ORB	right	low	1
840237_58_60_low_dose	PAL	right	low	16
840237_58_60_low_dose	ECT	right	low	0
840237_58_60_low_dose	PERI	right	low	0
840237_58_60_low_dose	PL	right	low	2
840237_58_60_low_dose	GU	right	low	52
840237_58_60_low_dose	HB	right	low	0
840237_58_60_low_dose	HPF	right	low	59
840237_58_60_low_dose	HY	right	low	0
840238_53_high_dose	PTLp	left	high	0		M
840238_53_high_dose	ACA	left	high	417
840238_53_high_dose	ILA	left	high	43
840238_53_high_dose	AI	left	high	0
840238_53_high_dose	FRP	left	high	0
840238_53_high_dose	AUD	left	high	0
840238_53_high_dose	RSP	left	high	0
840238_53_high_dose	MB	left	high	0
840238_53_high_dose	SS	left	high	0
840238_53_high_dose	STR	left	high	991
840238_53_high_dose	MO	left	high	3
840238_53_high_dose	TEa	left	high	0
840238_53_high_dose	TH	left	high	286
840238_53_high_dose	VIS	left	high	0
840238_53_high_dose	VISC	left	high	0
840238_53_high_dose	OLF	left	high	1701
840238_53_high_dose	CTXsp	left	high	0
840238_53_high_dose	ORB	left	high	109
840238_53_high_dose	PAL	left	high	89
840238_53_high_dose	ECT	left	high	0
840238_53_high_dose	PERI	left	high	0
840238_53_high_dose	PL	left	high	44
840238_53_high_dose	GU	left	high	0
840238_53_high_dose	HB	left	high	0
840238_53_high_dose	HPF	left	high	14
840238_53_high_dose	HY	left	high	10
840238_53_high_dose	PTLp	right	high	0
840238_53_high_dose	ACA	right	high	57
840238_53_high_dose	ILA	right	high	1
840238_53_high_dose	AI	right	high	263
840238_53_high_dose	FRP	right	high	0
840238_53_high_dose	AUD	right	high	4
840238_53_high_dose	RSP	right	high	13
840238_53_high_dose	MB	right	high	82
840238_53_high_dose	SS	right	high	133
840238_53_high_dose	STR	right	high	1012
840238_53_high_dose	MO	right	high	173
840238_53_high_dose	TEa	right	high	4
840238_53_high_dose	TH	right	high	1250
840238_53_high_dose	VIS	right	high	1
840238_53_high_dose	VISC	right	high	69
840238_53_high_dose	OLF	right	high	1089
840238_53_high_dose	CTXsp	right	high	9
840238_53_high_dose	ORB	right	high	1
840238_53_high_dose	PAL	right	high	51
840238_53_high_dose	ECT	right	high	7
840238_53_high_dose	PERI	right	high	0
840238_53_high_dose	PL	right	high	1
840238_53_high_dose	GU	right	high	87
840238_53_high_dose	HB	right	high	0
840238_53_high_dose	HPF	right	high	269
840238_53_high_dose	HY	right	high	4
840239_15_placebo	PTLp	left	placebo	0		F
840239_15_placebo	ACA	left	placebo	5
840239_15_placebo	ILA	left	placebo	33
840239_15_placebo	AI	left	placebo	0
840239_15_placebo	FRP	left	placebo	0
840239_15_placebo	AUD	left	placebo	0
840239_15_placebo	RSP	left	placebo	0
840239_15_placebo	MB	left	placebo	0
840239_15_placebo	SS	left	placebo	0
840239_15_placebo	STR	left	placebo	1365
840239_15_placebo	MO	left	placebo	0
840239_15_placebo	TEa	left	placebo	0
840239_15_placebo	TH	left	placebo	691
840239_15_placebo	VIS	left	placebo	0
840239_15_placebo	VISC	left	placebo	0
840239_15_placebo	OLF	left	placebo	1256
840239_15_placebo	CTXsp	left	placebo	58
840239_15_placebo	ORB	left	placebo	103
840239_15_placebo	PAL	left	placebo	100
840239_15_placebo	ECT	left	placebo	0
840239_15_placebo	PERI	left	placebo	0
840239_15_placebo	PL	left	placebo	0
840239_15_placebo	GU	left	placebo	0
840239_15_placebo	HB	left	placebo	0
840239_15_placebo	HPF	left	placebo	23
840239_15_placebo	HY	left	placebo	6
840239_15_placebo	PTLp	right	placebo	6
840239_15_placebo	ACA	right	placebo	38
840239_15_placebo	ILA	right	placebo	0
840239_15_placebo	AI	right	placebo	282
840239_15_placebo	FRP	right	placebo	0
840239_15_placebo	AUD	right	placebo	0
840239_15_placebo	RSP	right	placebo	6
840239_15_placebo	MB	right	placebo	154
840239_15_placebo	SS	right	placebo	252
840239_15_placebo	STR	right	placebo	910
840239_15_placebo	MO	right	placebo	149
840239_15_placebo	TEa	right	placebo	10
840239_15_placebo	TH	right	placebo	850
840239_15_placebo	VIS	right	placebo	1
840239_15_placebo	VISC	right	placebo	97
840239_15_placebo	OLF	right	placebo	962
840239_15_placebo	CTXsp	right	placebo	41
840239_15_placebo	ORB	right	placebo	2
840239_15_placebo	PAL	right	placebo	62
840239_15_placebo	ECT	right	placebo	3
840239_15_placebo	PERI	right	placebo	0
840239_15_placebo	PL	right	placebo	2
840239_15_placebo	GU	right	placebo	138
840239_15_placebo	HB	right	placebo	0
840239_15_placebo	HPF	right	placebo	532
840239_15_placebo	HY	right	placebo	6
840239_1_placebo	PTLp	left	placebo	0		F
840239_1_placebo	ACA	left	placebo	438
840239_1_placebo	ILA	left	placebo	40
840239_1_placebo	AI	left	placebo	0
840239_1_placebo	FRP	left	placebo	0
840239_1_placebo	AUD	left	placebo	0
840239_1_placebo	RSP	left	placebo	14
840239_1_placebo	MB	left	placebo	0
840239_1_placebo	SS	left	placebo	0
840239_1_placebo	STR	left	placebo	1115
840239_1_placebo	MO	left	placebo	0
840239_1_placebo	TEa	left	placebo	0
840239_1_placebo	TH	left	placebo	568
840239_1_placebo	VIS	left	placebo	0
840239_1_placebo	VISC	left	placebo	0
840239_1_placebo	OLF	left	placebo	1612
840239_1_placebo	CTXsp	left	placebo	0
840239_1_placebo	ORB	left	placebo	95
840239_1_placebo	PAL	left	placebo	85
840239_1_placebo	ECT	left	placebo	0
840239_1_placebo	PERI	left	placebo	0
840239_1_placebo	PL	left	placebo	87
840239_1_placebo	GU	left	placebo	0
840239_1_placebo	HB	left	placebo	0
840239_1_placebo	HPF	left	placebo	91
840239_1_placebo	HY	left	placebo	10
840239_1_placebo	PTLp	right	placebo	0
840239_1_placebo	ACA	right	placebo	73
840239_1_placebo	ILA	right	placebo	2
840239_1_placebo	AI	right	placebo	261
840239_1_placebo	FRP	right	placebo	0
840239_1_placebo	AUD	right	placebo	17
840239_1_placebo	RSP	right	placebo	23
840239_1_placebo	MB	right	placebo	4
840239_1_placebo	SS	right	placebo	143
840239_1_placebo	STR	right	placebo	806
840239_1_placebo	MO	right	placebo	99
840239_1_placebo	TEa	right	placebo	16
840239_1_placebo	TH	right	placebo	1046
840239_1_placebo	VIS	right	placebo	0
840239_1_placebo	VISC	right	placebo	73
840239_1_placebo	OLF	right	placebo	810
840239_1_placebo	CTXsp	right	placebo	18
840239_1_placebo	ORB	right	placebo	2
840239_1_placebo	PAL	right	placebo	47
840239_1_placebo	ECT	right	placebo	8
840239_1_placebo	PERI	right	placebo	3
840239_1_placebo	PL	right	placebo	2
840239_1_placebo	GU	right	placebo	106
840239_1_placebo	HB	right	placebo	0
840239_1_placebo	HPF	right	placebo	229
840239_1_placebo	HY	right	placebo	2
840239_6_placebo	PTLp	left	placebo	0		F
840239_6_placebo	ACA	left	placebo	170
840239_6_placebo	ILA	left	placebo	37
840239_6_placebo	AI	left	placebo	0
840239_6_placebo	FRP	left	placebo	0
840239_6_placebo	AUD	left	placebo	0
840239_6_placebo	RSP	left	placebo	0
840239_6_placebo	MB	left	placebo	38
840239_6_placebo	SS	left	placebo	0
840239_6_placebo	STR	left	placebo	965
840239_6_placebo	MO	left	placebo	0
840239_6_placebo	TEa	left	placebo	0
840239_6_placebo	TH	left	placebo	703
840239_6_placebo	VIS	left	placebo	0
840239_6_placebo	VISC	left	placebo	0
840239_6_placebo	OLF	left	placebo	1316
840239_6_placebo	CTXsp	left	placebo	0
840239_6_placebo	ORB	left	placebo	123
840239_6_placebo	PAL	left	placebo	63
840239_6_placebo	ECT	left	placebo	0
840239_6_placebo	PERI	left	placebo	0
840239_6_placebo	PL	left	placebo	37
840239_6_placebo	GU	left	placebo	0
840239_6_placebo	HB	left	placebo	0
840239_6_placebo	HPF	left	placebo	5
840239_6_placebo	HY	left	placebo	10
840239_6_placebo	PTLp	right	placebo	23
840239_6_placebo	ACA	right	placebo	72
840239_6_placebo	ILA	right	placebo	0
840239_6_placebo	AI	right	placebo	274
840239_6_placebo	FRP	right	placebo	0
840239_6_placebo	AUD	right	placebo	9
840239_6_placebo	RSP	right	placebo	12
840239_6_placebo	MB	right	placebo	11
840239_6_placebo	SS	right	placebo	132
840239_6_placebo	STR	right	placebo	660
840239_6_placebo	MO	right	placebo	147
840239_6_placebo	TEa	right	placebo	6
840239_6_placebo	TH	right	placebo	266
840239_6_placebo	VIS	right	placebo	0
840239_6_placebo	VISC	right	placebo	15
840239_6_placebo	OLF	right	placebo	983
840239_6_placebo	CTXsp	right	placebo	30
840239_6_placebo	ORB	right	placebo	2
840239_6_placebo	PAL	right	placebo	20
840239_6_placebo	ECT	right	placebo	2
840239_6_placebo	PERI	right	placebo	0
840239_6_placebo	PL	right	placebo	3
840239_6_placebo	GU	right	placebo	102
840239_6_placebo	HB	right	placebo	0
840239_6_placebo	HPF	right	placebo	123
840239_6_placebo	HY	right	placebo	4
840246_3_placebo	PTLp	left	placebo	0		M
840246_3_placebo	ACA	left	placebo	318
840246_3_placebo	ILA	left	placebo	26
840246_3_placebo	AI	left	placebo	0
840246_3_placebo	FRP	left	placebo	0
840246_3_placebo	AUD	left	placebo	0
840246_3_placebo	RSP	left	placebo	25
840246_3_placebo	MB	left	placebo	0
840246_3_placebo	SS	left	placebo	4
840246_3_placebo	STR	left	placebo	747
840246_3_placebo	MO	left	placebo	37
840246_3_placebo	TEa	left	placebo	0
840246_3_placebo	TH	left	placebo	311
840246_3_placebo	VIS	left	placebo	0
840246_3_placebo	VISC	left	placebo	0
840246_3_placebo	OLF	left	placebo	1202
840246_3_placebo	CTXsp	left	placebo	0
840246_3_placebo	ORB	left	placebo	65
840246_3_placebo	PAL	left	placebo	49
840246_3_placebo	ECT	left	placebo	0
840246_3_placebo	PERI	left	placebo	0
840246_3_placebo	PL	left	placebo	61
840246_3_placebo	GU	left	placebo	0
840246_3_placebo	HB	left	placebo	0
840246_3_placebo	HPF	left	placebo	68
840246_3_placebo	HY	left	placebo	2
840246_3_placebo	PTLp	right	placebo	0
840246_3_placebo	ACA	right	placebo	78
840246_3_placebo	ILA	right	placebo	0
840246_3_placebo	AI	right	placebo	178
840246_3_placebo	FRP	right	placebo	0
840246_3_placebo	AUD	right	placebo	0
840246_3_placebo	RSP	right	placebo	22
840246_3_placebo	MB	right	placebo	0
840246_3_placebo	SS	right	placebo	62
840246_3_placebo	STR	right	placebo	279
840246_3_placebo	MO	right	placebo	125
840246_3_placebo	TEa	right	placebo	0
840246_3_placebo	TH	right	placebo	6
840246_3_placebo	VIS	right	placebo	0
840246_3_placebo	VISC	right	placebo	7
840246_3_placebo	OLF	right	placebo	508
840246_3_placebo	CTXsp	right	placebo	0
840246_3_placebo	ORB	right	placebo	2
840246_3_placebo	PAL	right	placebo	7
840246_3_placebo	ECT	right	placebo	0
840246_3_placebo	PERI	right	placebo	0
840246_3_placebo	PL	right	placebo	1
840246_3_placebo	GU	right	placebo	36
840246_3_placebo	HB	right	placebo	0
840246_3_placebo	HPF	right	placebo	18
840246_3_placebo	HY	right	placebo	0
840256_45_placebo	PTLp	left	placebo	0		M
840256_45_placebo	ACA	left	placebo	433
840256_45_placebo	ILA	left	placebo	33
840256_45_placebo	AI	left	placebo	0
840256_45_placebo	FRP	left	placebo	0
840256_45_placebo	AUD	left	placebo	0
840256_45_placebo	RSP	left	placebo	5
840256_45_placebo	MB	left	placebo	0
840256_45_placebo	SS	left	placebo	0
840256_45_placebo	STR	left	placebo	1019
840256_45_placebo	MO	left	placebo	7
840256_45_placebo	TEa	left	placebo	0
840256_45_placebo	TH	left	placebo	608
840256_45_placebo	VIS	left	placebo	0
840256_45_placebo	VISC	left	placebo	0
840256_45_placebo	OLF	left	placebo	1383
840256_45_placebo	CTXsp	left	placebo	0
840256_45_placebo	ORB	left	placebo	98
840256_45_placebo	PAL	left	placebo	91
840256_45_placebo	ECT	left	placebo	0
840256_45_placebo	PERI	left	placebo	0
840256_45_placebo	PL	left	placebo	107
840256_45_placebo	GU	left	placebo	0
840256_45_placebo	HB	left	placebo	0
840256_45_placebo	HPF	left	placebo	88
840256_45_placebo	HY	left	placebo	5
840256_45_placebo	PTLp	right	placebo	7
840256_45_placebo	ACA	right	placebo	78
840256_45_placebo	ILA	right	placebo	1
840256_45_placebo	AI	right	placebo	265
840256_45_placebo	FRP	right	placebo	0
840256_45_placebo	AUD	right	placebo	0
840256_45_placebo	RSP	right	placebo	21
840256_45_placebo	MB	right	placebo	0
840256_45_placebo	SS	right	placebo	100
840256_45_placebo	STR	right	placebo	917
840256_45_placebo	MO	right	placebo	143
840256_45_placebo	TEa	right	placebo	7
840256_45_placebo	TH	right	placebo	882
840256_45_placebo	VIS	right	placebo	0
840256_45_placebo	VISC	right	placebo	35
840256_45_placebo	OLF	right	placebo	1047
840256_45_placebo	CTXsp	right	placebo	6
840256_45_placebo	ORB	right	placebo	2
840256_45_placebo	PAL	right	placebo	39
840256_45_placebo	ECT	right	placebo	3
840256_45_placebo	PERI	right	placebo	1
840256_45_placebo	PL	right	placebo	2
840256_45_placebo	GU	right	placebo	75
840256_45_placebo	HB	right	placebo	0
840256_45_placebo	HPF	right	placebo	175
840256_45_placebo	HY	right	placebo	0
840295_20_high_dose	PTLp	left	high	0		F
840295_20_high_dose	ACA	left	high	391
840295_20_high_dose	ILA	left	high	37
840295_20_high_dose	AI	left	high	0
840295_20_high_dose	FRP	left	high	0
840295_20_high_dose	AUD	left	high	0
840295_20_high_dose	RSP	left	high	14
840295_20_high_dose	MB	left	high	0
840295_20_high_dose	SS	left	high	0
840295_20_high_dose	STR	left	high	1163
840295_20_high_dose	MO	left	high	0
840295_20_high_dose	TEa	left	high	0
840295_20_high_dose	TH	left	high	500
840295_20_high_dose	VIS	left	high	0
840295_20_high_dose	VISC	left	high	0
840295_20_high_dose	OLF	left	high	1327
840295_20_high_dose	CTXsp	left	high	0
840295_20_high_dose	ORB	left	high	98
840295_20_high_dose	PAL	left	high	84
840295_20_high_dose	ECT	left	high	0
840295_20_high_dose	PERI	left	high	0
840295_20_high_dose	PL	left	high	66
840295_20_high_dose	GU	left	high	0
840295_20_high_dose	HB	left	high	0
840295_20_high_dose	HPF	left	high	87
840295_20_high_dose	HY	left	high	5
840295_20_high_dose	PTLp	right	high	2
840295_20_high_dose	ACA	right	high	42
840295_20_high_dose	ILA	right	high	0
840295_20_high_dose	AI	right	high	171
840295_20_high_dose	FRP	right	high	0
840295_20_high_dose	AUD	right	high	8
840295_20_high_dose	RSP	right	high	12
840295_20_high_dose	MB	right	high	0
840295_20_high_dose	SS	right	high	112
840295_20_high_dose	STR	right	high	506
840295_20_high_dose	MO	right	high	72
840295_20_high_dose	TEa	right	high	9
840295_20_high_dose	TH	right	high	597
840295_20_high_dose	VIS	right	high	0
840295_20_high_dose	VISC	right	high	31
840295_20_high_dose	OLF	right	high	911
840295_20_high_dose	CTXsp	right	high	2
840295_20_high_dose	ORB	right	high	2
840295_20_high_dose	PAL	right	high	22
840295_20_high_dose	ECT	right	high	1
840295_20_high_dose	PERI	right	high	2
840295_20_high_dose	PL	right	high	2
840295_20_high_dose	GU	right	high	44
840295_20_high_dose	HB	right	high	0
840295_20_high_dose	HPF	right	high	119
840295_20_high_dose	HY	right	high	0
840296_44_high_dose	PTLp	left	high	0		M
840296_44_high_dose	ACA	left	high	172
840296_44_high_dose	ILA	left	high	25
840296_44_high_dose	AI	left	high	0
840296_44_high_dose	FRP	left	high	0
840296_44_high_dose	AUD	left	high	0
840296_44_high_dose	RSP	left	high	1
840296_44_high_dose	MB	left	high	0
840296_44_high_dose	SS	left	high	0
840296_44_high_dose	STR	left	high	744
840296_44_high_dose	MO	left	high	10
840296_44_high_dose	TEa	left	high	0
840296_44_high_dose	TH	left	high	376
840296_44_high_dose	VIS	left	high	0
840296_44_high_dose	VISC	left	high	0
840296_44_high_dose	OLF	left	high	966
840296_44_high_dose	CTXsp	left	high	0
840296_44_high_dose	ORB	left	high	69
840296_44_high_dose	PAL	left	high	53
840296_44_high_dose	ECT	left	high	0
840296_44_high_dose	PERI	left	high	0
840296_44_high_dose	PL	left	high	29
840296_44_high_dose	GU	left	high	0
840296_44_high_dose	HB	left	high	0
840296_44_high_dose	HPF	left	high	55
840296_44_high_dose	HY	left	high	5
840296_44_high_dose	PTLp	right	high	0
840296_44_high_dose	ACA	right	high	48
840296_44_high_dose	ILA	right	high	0
840296_44_high_dose	AI	right	high	158
840296_44_high_dose	FRP	right	high	0
840296_44_high_dose	AUD	right	high	1
840296_44_high_dose	RSP	right	high	3
840296_44_high_dose	MB	right	high	0
840296_44_high_dose	SS	right	high	22
840296_44_high_dose	STR	right	high	517
840296_44_high_dose	MO	right	high	74
840296_44_high_dose	TEa	right	high	3
840296_44_high_dose	TH	right	high	740
840296_44_high_dose	VIS	right	high	0
840296_44_high_dose	VISC	right	high	2
840296_44_high_dose	OLF	right	high	638
840296_44_high_dose	CTXsp	right	high	3
840296_44_high_dose	ORB	right	high	0
840296_44_high_dose	PAL	right	high	44
840296_44_high_dose	ECT	right	high	0
840296_44_high_dose	PERI	right	high	0
840296_44_high_dose	PL	right	high	2
840296_44_high_dose	GU	right	high	44
840296_44_high_dose	HB	right	high	0
840296_44_high_dose	HPF	right	high	130
840296_44_high_dose	HY	right	high	2
840297_55_low_dose	PTLp	left	low	0		M
840297_55_low_dose	ACA	left	low	587
840297_55_low_dose	ILA	left	low	63
840297_55_low_dose	AI	left	low	0
840297_55_low_dose	FRP	left	low	0
840297_55_low_dose	AUD	left	low	0
840297_55_low_dose	RSP	left	low	27
840297_55_low_dose	MB	left	low	96
840297_55_low_dose	SS	left	low	0
840297_55_low_dose	STR	left	low	1453
840297_55_low_dose	MO	left	low	9
840297_55_low_dose	TEa	left	low	0
840297_55_low_dose	TH	left	low	640
840297_55_low_dose	VIS	left	low	0
840297_55_low_dose	VISC	left	low	0
840297_55_low_dose	OLF	left	low	1825
840297_55_low_dose	CTXsp	left	low	0
840297_55_low_dose	ORB	left	low	118
840297_55_low_dose	PAL	left	low	149
840297_55_low_dose	ECT	left	low	0
840297_55_low_dose	PERI	left	low	0
840297_55_low_dose	PL	left	low	12
840297_55_low_dose	GU	left	low	0
840297_55_low_dose	HB	left	low	0
840297_55_low_dose	HPF	left	low	64
840297_55_low_dose	HY	left	low	12
840297_55_low_dose	PTLp	right	low	0
840297_55_low_dose	ACA	right	low	127
840297_55_low_dose	ILA	right	low	0
840297_55_low_dose	AI	right	low	274
840297_55_low_dose	FRP	right	low	0
840297_55_low_dose	AUD	right	low	0
840297_55_low_dose	RSP	right	low	7
840297_55_low_dose	MB	right	low	0
840297_55_low_dose	SS	right	low	101
840297_55_low_dose	STR	right	low	922
840297_55_low_dose	MO	right	low	173
840297_55_low_dose	TEa	right	low	5
840297_55_low_dose	TH	right	low	723
840297_55_low_dose	VIS	right	low	0
840297_55_low_dose	VISC	right	low	16
840297_55_low_dose	OLF	right	low	1207
840297_55_low_dose	CTXsp	right	low	18
840297_55_low_dose	ORB	right	low	2
840297_55_low_dose	PAL	right	low	77
840297_55_low_dose	ECT	right	low	0
840297_55_low_dose	PERI	right	low	0
840297_55_low_dose	PL	right	low	8
840297_55_low_dose	GU	right	low	94
840297_55_low_dose	HB	right	low	0
840297_55_low_dose	HPF	right	low	135
840297_55_low_dose	HY	right	low	1
840299_35_high_dose	PTLp	left	high	0		M
840299_35_high_dose	ACA	left	high	224
840299_35_high_dose	ILA	left	high	44
840299_35_high_dose	AI	left	high	12
840299_35_high_dose	FRP	left	high	0
840299_35_high_dose	AUD	left	high	0
840299_35_high_dose	RSP	left	high	1
840299_35_high_dose	MB	left	high	17
840299_35_high_dose	SS	left	high	0
840299_35_high_dose	STR	left	high	558
840299_35_high_dose	MO	left	high	9
840299_35_high_dose	TEa	left	high	0
840299_35_high_dose	TH	left	high	171
840299_35_high_dose	VIS	left	high	0
840299_35_high_dose	VISC	left	high	0
840299_35_high_dose	OLF	left	high	1451
840299_35_high_dose	CTXsp	left	high	16
840299_35_high_dose	ORB	left	high	139
840299_35_high_dose	PAL	left	high	45
840299_35_high_dose	ECT	left	high	0
840299_35_high_dose	PERI	left	high	0
840299_35_high_dose	PL	left	high	127
840299_35_high_dose	GU	left	high	0
840299_35_high_dose	HB	left	high	0
840299_35_high_dose	HPF	left	high	36
840299_35_high_dose	HY	left	high	4
840299_35_high_dose	PTLp	right	high	0
840299_35_high_dose	ACA	right	high	16
840299_35_high_dose	ILA	right	high	0
840299_35_high_dose	AI	right	high	105
840299_35_high_dose	FRP	right	high	0
840299_35_high_dose	AUD	right	high	0
840299_35_high_dose	RSP	right	high	0
840299_35_high_dose	MB	right	high	189
840299_35_high_dose	SS	right	high	14
840299_35_high_dose	STR	right	high	547
840299_35_high_dose	MO	right	high	38
840299_35_high_dose	TEa	right	high	0
840299_35_high_dose	TH	right	high	390
840299_35_high_dose	VIS	right	high	1
840299_35_high_dose	VISC	right	high	8
840299_35_high_dose	OLF	right	high	663
840299_35_high_dose	CTXsp	right	high	18
840299_35_high_dose	ORB	right	high	0
840299_35_high_dose	PAL	right	high	30
840299_35_high_dose	ECT	right	high	0
840299_35_high_dose	PERI	right	high	0
840299_35_high_dose	PL	right	high	0
840299_35_high_dose	GU	right	high	32
840299_35_high_dose	HB	right	high	0
840299_35_high_dose	HPF	right	high	47
840299_35_high_dose	HY	right	high	2
840299_36_low_dose	PTLp	left	low	0		M
840299_36_low_dose	ACA	left	low	211
840299_36_low_dose	ILA	left	low	35
840299_36_low_dose	AI	left	low	0
840299_36_low_dose	FRP	left	low	0
840299_36_low_dose	AUD	left	low	0
840299_36_low_dose	RSP	left	low	0
840299_36_low_dose	MB	left	low	0
840299_36_low_dose	SS	left	low	1
840299_36_low_dose	STR	left	low	917
840299_36_low_dose	MO	left	low	32
840299_36_low_dose	TEa	left	low	0
840299_36_low_dose	TH	left	low	496
840299_36_low_dose	VIS	left	low	0
840299_36_low_dose	VISC	left	low	0
840299_36_low_dose	OLF	left	low	1065
840299_36_low_dose	CTXsp	left	low	0
840299_36_low_dose	ORB	left	low	79
840299_36_low_dose	PAL	left	low	75
840299_36_low_dose	ECT	left	low	0
840299_36_low_dose	PERI	left	low	0
840299_36_low_dose	PL	left	low	45
840299_36_low_dose	GU	left	low	0
840299_36_low_dose	HB	left	low	0
840299_36_low_dose	HPF	left	low	65
840299_36_low_dose	HY	left	low	8
840299_36_low_dose	PTLp	right	low	0
840299_36_low_dose	ACA	right	low	39
840299_36_low_dose	ILA	right	low	2
840299_36_low_dose	AI	right	low	204
840299_36_low_dose	FRP	right	low	0
840299_36_low_dose	AUD	right	low	0
840299_36_low_dose	RSP	right	low	3
840299_36_low_dose	MB	right	low	0
840299_36_low_dose	SS	right	low	104
840299_36_low_dose	STR	right	low	680
840299_36_low_dose	MO	right	low	118
840299_36_low_dose	TEa	right	low	1
840299_36_low_dose	TH	right	low	451
840299_36_low_dose	VIS	right	low	0
840299_36_low_dose	VISC	right	low	42
840299_36_low_dose	OLF	right	low	796
840299_36_low_dose	CTXsp	right	low	2
840299_36_low_dose	ORB	right	low	3
840299_36_low_dose	PAL	right	low	53
840299_36_low_dose	ECT	right	low	2
840299_36_low_dose	PERI	right	low	7
840299_36_low_dose	PL	right	low	0
840299_36_low_dose	GU	right	low	66
840299_36_low_dose	HB	right	low	0
840299_36_low_dose	HPF	right	low	70
840299_36_low_dose	HY	right	low	1
840299_38_low_dose	PTLp	left	low	0		M
840299_38_low_dose	ACA	left	low	401
840299_38_low_dose	ILA	left	low	49
840299_38_low_dose	AI	left	low	0
840299_38_low_dose	FRP	left	low	0
840299_38_low_dose	AUD	left	low	0
840299_38_low_dose	RSP	left	low	0
840299_38_low_dose	MB	left	low	0
840299_38_low_dose	SS	left	low	4
840299_38_low_dose	STR	left	low	920
840299_38_low_dose	MO	left	low	0
840299_38_low_dose	TEa	left	low	0
840299_38_low_dose	TH	left	low	622
840299_38_low_dose	VIS	left	low	0
840299_38_low_dose	VISC	left	low	0
840299_38_low_dose	OLF	left	low	933
840299_38_low_dose	CTXsp	left	low	0
840299_38_low_dose	ORB	left	low	69
840299_38_low_dose	PAL	left	low	66
840299_38_low_dose	ECT	left	low	0
840299_38_low_dose	PERI	left	low	0
840299_38_low_dose	PL	left	low	93
840299_38_low_dose	GU	left	low	0
840299_38_low_dose	HB	left	low	0
840299_38_low_dose	HPF	left	low	12
840299_38_low_dose	HY	left	low	4
840299_38_low_dose	PTLp	right	low	0
840299_38_low_dose	ACA	right	low	83
840299_38_low_dose	ILA	right	low	0
840299_38_low_dose	AI	right	low	189
840299_38_low_dose	FRP	right	low	0
840299_38_low_dose	AUD	right	low	0
840299_38_low_dose	RSP	right	low	0
840299_38_low_dose	MB	right	low	0
840299_38_low_dose	SS	right	low	32
840299_38_low_dose	STR	right	low	487
840299_38_low_dose	MO	right	low	102
840299_38_low_dose	TEa	right	low	0
840299_38_low_dose	TH	right	low	156
840299_38_low_dose	VIS	right	low	0
840299_38_low_dose	VISC	right	low	0
840299_38_low_dose	OLF	right	low	671
840299_38_low_dose	CTXsp	right	low	0
840299_38_low_dose	ORB	right	low	2
840299_38_low_dose	PAL	right	low	30
840299_38_low_dose	ECT	right	low	0
840299_38_low_dose	PERI	right	low	0
840299_38_low_dose	PL	right	low	2
840299_38_low_dose	GU	right	low	50
840299_38_low_dose	HB	right	low	0
840299_38_low_dose	HPF	right	low	47
840299_38_low_dose	HY	right	low	0
840302_34_low_dose	PTLp	left	low	0		M
840302_34_low_dose	ACA	left	low	290
840302_34_low_dose	ILA	left	low	10
840302_34_low_dose	AI	left	low	1
840302_34_low_dose	FRP	left	low	0
840302_34_low_dose	AUD	left	low	0
840302_34_low_dose	RSP	left	low	7
840302_34_low_dose	MB	left	low	17
840302_34_low_dose	SS	left	low	0
840302_34_low_dose	STR	left	low	875
840302_34_low_dose	MO	left	low	0
840302_34_low_dose	TEa	left	low	0
840302_34_low_dose	TH	left	low	420
840302_34_low_dose	VIS	left	low	0
840302_34_low_dose	VISC	left	low	0
840302_34_low_dose	OLF	left	low	1035
840302_34_low_dose	CTXsp	left	low	9
840302_34_low_dose	ORB	left	low	62
840302_34_low_dose	PAL	left	low	79
840302_34_low_dose	ECT	left	low	0
840302_34_low_dose	PERI	left	low	0
840302_34_low_dose	PL	left	low	35
840302_34_low_dose	GU	left	low	0
840302_34_low_dose	HB	left	low	0
840302_34_low_dose	HPF	left	low	27
840302_34_low_dose	HY	left	low	4
840302_34_low_dose	PTLp	right	low	0
840302_34_low_dose	ACA	right	low	61
840302_34_low_dose	ILA	right	low	0
840302_34_low_dose	AI	right	low	102
840302_34_low_dose	FRP	right	low	0
840302_34_low_dose	AUD	right	low	0
840302_34_low_dose	RSP	right	low	14
840302_34_low_dose	MB	right	low	0
840302_34_low_dose	SS	right	low	43
840302_34_low_dose	STR	right	low	273
840302_34_low_dose	MO	right	low	80
840302_34_low_dose	TEa	right	low	1
840302_34_low_dose	TH	right	low	179
840302_34_low_dose	VIS	right	low	0
840302_34_low_dose	VISC	right	low	18
840302_34_low_dose	OLF	right	low	438
840302_34_low_dose	CTXsp	right	low	0
840302_34_low_dose	ORB	right	low	1
840302_34_low_dose	PAL	right	low	16
840302_34_low_dose	ECT	right	low	0
840302_34_low_dose	PERI	right	low	0
840302_34_low_dose	PL	right	low	2
840302_34_low_dose	GU	right	low	19
840302_34_low_dose	HB	right	low	0
840302_34_low_dose	HPF	right	low	77
840302_34_low_dose	HY	right	low	0
840304_22_placebo	PTLp	left	placebo	0		M
840304_22_placebo	ACA	left	placebo	476
840304_22_placebo	ILA	left	placebo	45
840304_22_placebo	AI	left	placebo	1
840304_22_placebo	FRP	left	placebo	0
840304_22_placebo	AUD	left	placebo	0
840304_22_placebo	RSP	left	placebo	1
840304_22_placebo	MB	left	placebo	0
840304_22_placebo	SS	left	placebo	0
840304_22_placebo	STR	left	placebo	1520
840304_22_placebo	MO	left	placebo	33
840304_22_placebo	TEa	left	placebo	0
840304_22_placebo	TH	left	placebo	514
840304_22_placebo	VIS	left	placebo	0
840304_22_placebo	VISC	left	placebo	0
840304_22_placebo	OLF	left	placebo	2023
840304_22_placebo	CTXsp	left	placebo	2
840304_22_placebo	ORB	left	placebo	156
840304_22_placebo	PAL	left	placebo	133
840304_22_placebo	ECT	left	placebo	0
840304_22_placebo	PERI	left	placebo	0
840304_22_placebo	PL	left	placebo	79
840304_22_placebo	GU	left	placebo	0
840304_22_placebo	HB	left	placebo	0
840304_22_placebo	HPF	left	placebo	38
840304_22_placebo	HY	left	placebo	16
840304_22_placebo	PTLp	right	placebo	0
840304_22_placebo	ACA	right	placebo	113
840304_22_placebo	ILA	right	placebo	0
840304_22_placebo	AI	right	placebo	231
840304_22_placebo	FRP	right	placebo	0
840304_22_placebo	AUD	right	placebo	0
840304_22_placebo	RSP	right	placebo	4
840304_22_placebo	MB	right	placebo	0
840304_22_placebo	SS	right	placebo	68
840304_22_placebo	STR	right	placebo	820
840304_22_placebo	MO	right	placebo	152
840304_22_placebo	TEa	right	placebo	0
840304_22_placebo	TH	right	placebo	327
840304_22_placebo	VIS	right	placebo	0
840304_22_placebo	VISC	right	placebo	2
840304_22_placebo	OLF	right	placebo	1234
840304_22_placebo	CTXsp	right	placebo	5
840304_22_placebo	ORB	right	placebo	4
840304_22_placebo	PAL	right	placebo	83
840304_22_placebo	ECT	right	placebo	0
840304_22_placebo	PERI	right	placebo	0
840304_22_placebo	PL	right	placebo	1
840304_22_placebo	GU	right	placebo	72
840304_22_placebo	HB	right	placebo	0
840304_22_placebo	HPF	right	placebo	145
840304_22_placebo	HY	right	placebo	0
840340_46_placebo	PTLp	left	placebo	0
840340_46_placebo	ACA	left	placebo	203		M
840340_46_placebo	ILA	left	placebo	22
840340_46_placebo	AI	left	placebo	0
840340_46_placebo	FRP	left	placebo	0
840340_46_placebo	AUD	left	placebo	0
840340_46_placebo	RSP	left	placebo	8
840340_46_placebo	MB	left	placebo	259
840340_46_placebo	SS	left	placebo	1
840340_46_placebo	STR	left	placebo	1199
840340_46_placebo	MO	left	placebo	4
840340_46_placebo	TEa	left	placebo	0
840340_46_placebo	TH	left	placebo	642
840340_46_placebo	VIS	left	placebo	0
840340_46_placebo	VISC	left	placebo	0
840340_46_placebo	OLF	left	placebo	1094
840340_46_placebo	CTXsp	left	placebo	2
840340_46_placebo	ORB	left	placebo	67
840340_46_placebo	PAL	left	placebo	112
840340_46_placebo	ECT	left	placebo	0
840340_46_placebo	PERI	left	placebo	0
840340_46_placebo	PL	left	placebo	25
840340_46_placebo	GU	left	placebo	0
840340_46_placebo	HB	left	placebo	2
840340_46_placebo	HPF	left	placebo	40
840340_46_placebo	HY	left	placebo	8
840340_46_placebo	PTLp	right	placebo	0
840340_46_placebo	ACA	right	placebo	18
840340_46_placebo	ILA	right	placebo	0
840340_46_placebo	AI	right	placebo	242
840340_46_placebo	FRP	right	placebo	0
840340_46_placebo	AUD	right	placebo	1
840340_46_placebo	RSP	right	placebo	0
840340_46_placebo	MB	right	placebo	0
840340_46_placebo	SS	right	placebo	63
840340_46_placebo	STR	right	placebo	340
840340_46_placebo	MO	right	placebo	134
840340_46_placebo	TEa	right	placebo	0
840340_46_placebo	TH	right	placebo	13
840340_46_placebo	VIS	right	placebo	0
840340_46_placebo	VISC	right	placebo	22
840340_46_placebo	OLF	right	placebo	796
840340_46_placebo	CTXsp	right	placebo	0
840340_46_placebo	ORB	right	placebo	2
840340_46_placebo	PAL	right	placebo	16
840340_46_placebo	ECT	right	placebo	0
840340_46_placebo	PERI	right	placebo	0
840340_46_placebo	PL	right	placebo	0
840340_46_placebo	GU	right	placebo	70
840340_46_placebo	HB	right	placebo	0
840340_46_placebo	HPF	right	placebo	6
840340_46_placebo	HY	right	placebo	0

## Sheet: Low dose, late
identifier	acronym	hemisphere	group	count
684372_18_low_dose	PTLp	left	low	0
684372_18_low_dose	ACA	left	low	0
684372_18_low_dose	ILA	left	low	1
684372_18_low_dose	AI	left	low	0
684372_18_low_dose	FRP	left	low	0
684372_18_low_dose	AUD	left	low	0
684372_18_low_dose	RSP	left	low	0
684372_18_low_dose	MB	left	low	0
684372_18_low_dose	SS	left	low	1
684372_18_low_dose	STR	left	low	395
684372_18_low_dose	MO	left	low	3
684372_18_low_dose	TEa	left	low	0
684372_18_low_dose	TH	left	low	10
684372_18_low_dose	VIS	left	low	0
684372_18_low_dose	VISC	left	low	0
684372_18_low_dose	OLF	left	low	161
684372_18_low_dose	CTXsp	left	low	0
684372_18_low_dose	ORB	left	low	1
684372_18_low_dose	PAL	left	low	30
684372_18_low_dose	ECT	left	low	0
684372_18_low_dose	PERI	left	low	0
684372_18_low_dose	PL	left	low	0
684372_18_low_dose	GU	left	low	0
684372_18_low_dose	HB	left	low	0
684372_18_low_dose	HPF	left	low	2
684372_18_low_dose	HY	left	low	17
684372_18_low_dose	PTLp	right	low	0
684372_18_low_dose	ACA	right	low	5
684372_18_low_dose	ILA	right	low	2
684372_18_low_dose	AI	right	low	104
684372_18_low_dose	FRP	right	low	0
684372_18_low_dose	AUD	right	low	2
684372_18_low_dose	RSP	right	low	7
684372_18_low_dose	MB	right	low	0
684372_18_low_dose	SS	right	low	138
684372_18_low_dose	STR	right	low	121
684372_18_low_dose	MO	right	low	43
684372_18_low_dose	TEa	right	low	5
684372_18_low_dose	TH	right	low	11
684372_18_low_dose	VIS	right	low	0
684372_18_low_dose	VISC	right	low	21
684372_18_low_dose	OLF	right	low	256
684372_18_low_dose	CTXsp	right	low	4
684372_18_low_dose	ORB	right	low	43
684372_18_low_dose	PAL	right	low	2
684372_18_low_dose	ECT	right	low	6
684372_18_low_dose	PERI	right	low	1
684372_18_low_dose	PL	right	low	4
684372_18_low_dose	GU	right	low	9
684372_18_low_dose	HB	right	low	0
684372_18_low_dose	HPF	right	low	20
684372_18_low_dose	HY	right	low	0
684372_7_low_dose	PTLp	left	low	0
684372_7_low_dose	ACA	left	low	0
684372_7_low_dose	ILA	left	low	0
684372_7_low_dose	AI	left	low	0
684372_7_low_dose	FRP	left	low	0
684372_7_low_dose	AUD	left	low	0
684372_7_low_dose	RSP	left	low	0
684372_7_low_dose	MB	left	low	0
684372_7_low_dose	SS	left	low	0
684372_7_low_dose	STR	left	low	227
684372_7_low_dose	MO	left	low	0
684372_7_low_dose	TEa	left	low	0
684372_7_low_dose	TH	left	low	7
684372_7_low_dose	VIS	left	low	0
684372_7_low_dose	VISC	left	low	0
684372_7_low_dose	OLF	left	low	120
684372_7_low_dose	CTXsp	left	low	0
684372_7_low_dose	ORB	left	low	0
684372_7_low_dose	PAL	left	low	23
684372_7_low_dose	ECT	left	low	0
684372_7_low_dose	PERI	left	low	0
684372_7_low_dose	PL	left	low	0
684372_7_low_dose	GU	left	low	0
684372_7_low_dose	HB	left	low	0
684372_7_low_dose	HPF	left	low	0
684372_7_low_dose	HY	left	low	19
684372_7_low_dose	PTLp	right	low	1
684372_7_low_dose	ACA	right	low	3
684372_7_low_dose	ILA	right	low	1
684372_7_low_dose	AI	right	low	107
684372_7_low_dose	FRP	right	low	4
684372_7_low_dose	AUD	right	low	0
684372_7_low_dose	RSP	right	low	2
684372_7_low_dose	MB	right	low	5
684372_7_low_dose	SS	right	low	254
684372_7_low_dose	STR	right	low	267
684372_7_low_dose	MO	right	low	94
684372_7_low_dose	TEa	right	low	0
684372_7_low_dose	TH	right	low	68
684372_7_low_dose	VIS	right	low	0
684372_7_low_dose	VISC	right	low	15
684372_7_low_dose	OLF	right	low	266
684372_7_low_dose	CTXsp	right	low	4
684372_7_low_dose	ORB	right	low	38
684372_7_low_dose	PAL	right	low	21
684372_7_low_dose	ECT	right	low	0
684372_7_low_dose	PERI	right	low	0
684372_7_low_dose	PL	right	low	7
684372_7_low_dose	GU	right	low	13
684372_7_low_dose	HB	right	low	0
684372_7_low_dose	HPF	right	low	5
684372_7_low_dose	HY	right	low	14
840227_21_high_dose	PTLp	left	high	0
840227_21_high_dose	ACA	left	high	1
840227_21_high_dose	ILA	left	high	0
840227_21_high_dose	AI	left	high	0
840227_21_high_dose	FRP	left	high	0
840227_21_high_dose	AUD	left	high	0
840227_21_high_dose	RSP	left	high	0
840227_21_high_dose	MB	left	high	0
840227_21_high_dose	SS	left	high	0
840227_21_high_dose	STR	left	high	393
840227_21_high_dose	MO	left	high	0
840227_21_high_dose	TEa	left	high	0
840227_21_high_dose	TH	left	high	15
840227_21_high_dose	VIS	left	high	0
840227_21_high_dose	VISC	left	high	0
840227_21_high_dose	OLF	left	high	184
840227_21_high_dose	CTXsp	left	high	0
840227_21_high_dose	ORB	left	high	1
840227_21_high_dose	PAL	left	high	44
840227_21_high_dose	ECT	left	high	0
840227_21_high_dose	PERI	left	high	0
840227_21_high_dose	PL	left	high	1
840227_21_high_dose	GU	left	high	0
840227_21_high_dose	HB	left	high	0
840227_21_high_dose	HPF	left	high	3
840227_21_high_dose	HY	left	high	39
840227_21_high_dose	PTLp	right	high	0
840227_21_high_dose	ACA	right	high	9
840227_21_high_dose	ILA	right	high	3
840227_21_high_dose	AI	right	high	121
840227_21_high_dose	FRP	right	high	0
840227_21_high_dose	AUD	right	high	0
840227_21_high_dose	RSP	right	high	5
840227_21_high_dose	MB	right	high	0
840227_21_high_dose	SS	right	high	390
840227_21_high_dose	STR	right	high	268
840227_21_high_dose	MO	right	high	160
840227_21_high_dose	TEa	right	high	0
840227_21_high_dose	TH	right	high	79
840227_21_high_dose	VIS	right	high	0
840227_21_high_dose	VISC	right	high	17
840227_21_high_dose	OLF	right	high	342
840227_21_high_dose	CTXsp	right	high	9
840227_21_high_dose	ORB	right	high	54
840227_21_high_dose	PAL	right	high	15
840227_21_high_dose	ECT	right	high	0
840227_21_high_dose	PERI	right	high	0
840227_21_high_dose	PL	right	high	5
840227_21_high_dose	GU	right	high	17
840227_21_high_dose	HB	right	high	0
840227_21_high_dose	HPF	right	high	3
840227_21_high_dose	HY	right	high	4
840227_22_high_dose	PTLp	left	high	0
840227_22_high_dose	ACA	left	high	0
840227_22_high_dose	ILA	left	high	0
840227_22_high_dose	AI	left	high	0
840227_22_high_dose	FRP	left	high	0
840227_22_high_dose	AUD	left	high	0
840227_22_high_dose	RSP	left	high	0
840227_22_high_dose	MB	left	high	1
840227_22_high_dose	SS	left	high	0
840227_22_high_dose	STR	left	high	397
840227_22_high_dose	MO	left	high	0
840227_22_high_dose	TEa	left	high	0
840227_22_high_dose	TH	left	high	19
840227_22_high_dose	VIS	left	high	0
840227_22_high_dose	VISC	left	high	0
840227_22_high_dose	OLF	left	high	183
840227_22_high_dose	CTXsp	left	high	0
840227_22_high_dose	ORB	left	high	0
840227_22_high_dose	PAL	left	high	24
840227_22_high_dose	ECT	left	high	0
840227_22_high_dose	PERI	left	high	0
840227_22_high_dose	PL	left	high	0
840227_22_high_dose	GU	left	high	0
840227_22_high_dose	HB	left	high	0
840227_22_high_dose	HPF	left	high	3
840227_22_high_dose	HY	left	high	10
840227_22_high_dose	PTLp	right	high	0
840227_22_high_dose	ACA	right	high	8
840227_22_high_dose	ILA	right	high	2
840227_22_high_dose	AI	right	high	71
840227_22_high_dose	FRP	right	high	4
840227_22_high_dose	AUD	right	high	6
840227_22_high_dose	RSP	right	high	0
840227_22_high_dose	MB	right	high	0
840227_22_high_dose	SS	right	high	287
840227_22_high_dose	STR	right	high	70
840227_22_high_dose	MO	right	high	171
840227_22_high_dose	TEa	right	high	3
840227_22_high_dose	TH	right	high	2
840227_22_high_dose	VIS	right	high	0
840227_22_high_dose	VISC	right	high	13
840227_22_high_dose	OLF	right	high	230
840227_22_high_dose	CTXsp	right	high	8
840227_22_high_dose	ORB	right	high	20
840227_22_high_dose	PAL	right	high	3
840227_22_high_dose	ECT	right	high	8
840227_22_high_dose	PERI	right	high	0
840227_22_high_dose	PL	right	high	18
840227_22_high_dose	GU	right	high	12
840227_22_high_dose	HB	right	high	0
840227_22_high_dose	HPF	right	high	16
840227_22_high_dose	HY	right	high	0
840228_14_high_dose	PTLp	left	high	0
840228_14_high_dose	ACA	left	high	0
840228_14_high_dose	ILA	left	high	1
840228_14_high_dose	AI	left	high	0
840228_14_high_dose	FRP	left	high	0
840228_14_high_dose	AUD	left	high	0
840228_14_high_dose	RSP	left	high	0
840228_14_high_dose	MB	left	high	0
840228_14_high_dose	SS	left	high	0
840228_14_high_dose	STR	left	high	403
840228_14_high_dose	MO	left	high	0
840228_14_high_dose	TEa	left	high	0
840228_14_high_dose	TH	left	high	13
840228_14_high_dose	VIS	left	high	0
840228_14_high_dose	VISC	left	high	0
840228_14_high_dose	OLF	left	high	273
840228_14_high_dose	CTXsp	left	high	0
840228_14_high_dose	ORB	left	high	0
840228_14_high_dose	PAL	left	high	56
840228_14_high_dose	ECT	left	high	0
840228_14_high_dose	PERI	left	high	0
840228_14_high_dose	PL	left	high	0
840228_14_high_dose	GU	left	high	0
840228_14_high_dose	HB	left	high	0
840228_14_high_dose	HPF	left	high	2
840228_14_high_dose	HY	left	high	23
840228_14_high_dose	PTLp	right	high	0
840228_14_high_dose	ACA	right	high	12
840228_14_high_dose	ILA	right	high	3
840228_14_high_dose	AI	right	high	141
840228_14_high_dose	FRP	right	high	0
840228_14_high_dose	AUD	right	high	0
840228_14_high_dose	RSP	right	high	1
840228_14_high_dose	MB	right	high	0
840228_14_high_dose	SS	right	high	304
840228_14_high_dose	STR	right	high	204
840228_14_high_dose	MO	right	high	202
840228_14_high_dose	TEa	right	high	0
840228_14_high_dose	TH	right	high	11
840228_14_high_dose	VIS	right	high	0
840228_14_high_dose	VISC	right	high	8
840228_14_high_dose	OLF	right	high	306
840228_14_high_dose	CTXsp	right	high	6
840228_14_high_dose	ORB	right	high	51
840228_14_high_dose	PAL	right	high	8
840228_14_high_dose	ECT	right	high	0
840228_14_high_dose	PERI	right	high	0
840228_14_high_dose	PL	right	high	4
840228_14_high_dose	GU	right	high	16
840228_14_high_dose	HB	right	high	0
840228_14_high_dose	HPF	right	high	2
840228_14_high_dose	HY	right	high	0
840228_16_high_dose	PTLp	left	high	0
840228_16_high_dose	ACA	left	high	0
840228_16_high_dose	ILA	left	high	0
840228_16_high_dose	AI	left	high	0
840228_16_high_dose	FRP	left	high	0
840228_16_high_dose	AUD	left	high	0
840228_16_high_dose	RSP	left	high	0
840228_16_high_dose	MB	left	high	0
840228_16_high_dose	SS	left	high	0
840228_16_high_dose	STR	left	high	292
840228_16_high_dose	MO	left	high	0
840228_16_high_dose	TEa	left	high	0
840228_16_high_dose	TH	left	high	12
840228_16_high_dose	VIS	left	high	0
840228_16_high_dose	VISC	left	high	0
840228_16_high_dose	OLF	left	high	177
840228_16_high_dose	CTXsp	left	high	0
840228_16_high_dose	ORB	left	high	0
840228_16_high_dose	PAL	left	high	33
840228_16_high_dose	ECT	left	high	0
840228_16_high_dose	PERI	left	high	0
840228_16_high_dose	PL	left	high	5
840228_16_high_dose	GU	left	high	0
840228_16_high_dose	HB	left	high	0
840228_16_high_dose	HPF	left	high	0
840228_16_high_dose	HY	left	high	26
840228_16_high_dose	PTLp	right	high	37
840228_16_high_dose	ACA	right	high	10
840228_16_high_dose	ILA	right	high	5
840228_16_high_dose	AI	right	high	103
840228_16_high_dose	FRP	right	high	0
840228_16_high_dose	AUD	right	high	0
840228_16_high_dose	RSP	right	high	29
840228_16_high_dose	MB	right	high	2
840228_16_high_dose	SS	right	high	430
840228_16_high_dose	STR	right	high	409
840228_16_high_dose	MO	right	high	251
840228_16_high_dose	TEa	right	high	7
840228_16_high_dose	TH	right	high	228
840228_16_high_dose	VIS	right	high	17
840228_16_high_dose	VISC	right	high	9
840228_16_high_dose	OLF	right	high	338
840228_16_high_dose	CTXsp	right	high	21
840228_16_high_dose	ORB	right	high	47
840228_16_high_dose	PAL	right	high	23
840228_16_high_dose	ECT	right	high	3
840228_16_high_dose	PERI	right	high	0
840228_16_high_dose	PL	right	high	8
840228_16_high_dose	GU	right	high	13
840228_16_high_dose	HB	right	high	0
840228_16_high_dose	HPF	right	high	37
840228_16_high_dose	HY	right	high	8
840231_28_high_dose	PTLp	left	high	0
840231_28_high_dose	ACA	left	high	0
840231_28_high_dose	ILA	left	high	4
840231_28_high_dose	AI	left	high	0
840231_28_high_dose	FRP	left	high	0
840231_28_high_dose	AUD	left	high	0
840231_28_high_dose	RSP	left	high	0
840231_28_high_dose	MB	left	high	0
840231_28_high_dose	SS	left	high	0
840231_28_high_dose	STR	left	high	305
840231_28_high_dose	MO	left	high	1
840231_28_high_dose	TEa	left	high	0
840231_28_high_dose	TH	left	high	2
840231_28_high_dose	VIS	left	high	0
840231_28_high_dose	VISC	left	high	0
840231_28_high_dose	OLF	left	high	177
840231_28_high_dose	CTXsp	left	high	0
840231_28_high_dose	ORB	left	high	0
840231_28_high_dose	PAL	left	high	45
840231_28_high_dose	ECT	left	high	0
840231_28_high_dose	PERI	left	high	0
840231_28_high_dose	PL	left	high	1
840231_28_high_dose	GU	left	high	0
840231_28_high_dose	HB	left	high	0
840231_28_high_dose	HPF	left	high	0
840231_28_high_dose	HY	left	high	27
840231_28_high_dose	PTLp	right	high	1
840231_28_high_dose	ACA	right	high	5
840231_28_high_dose	ILA	right	high	2
840231_28_high_dose	AI	right	high	96
840231_28_high_dose	FRP	right	high	0
840231_28_high_dose	AUD	right	high	0
840231_28_high_dose	RSP	right	high	6
840231_28_high_dose	MB	right	high	0
840231_28_high_dose	SS	right	high	318
840231_28_high_dose	STR	right	high	237
840231_28_high_dose	MO	right	high	138
840231_28_high_dose	TEa	right	high	0
840231_28_high_dose	TH	right	high	58
840231_28_high_dose	VIS	right	high	0
840231_28_high_dose	VISC	right	high	18
840231_28_high_dose	OLF	right	high	184
840231_28_high_dose	CTXsp	right	high	4
840231_28_high_dose	ORB	right	high	51
840231_28_high_dose	PAL	right	high	11
840231_28_high_dose	ECT	right	high	0
840231_28_high_dose	PERI	right	high	0
840231_28_high_dose	PL	right	high	7
840231_28_high_dose	GU	right	high	8
840231_28_high_dose	HB	right	high	0
840231_28_high_dose	HPF	right	high	3
840231_28_high_dose	HY	right	high	0
840231_29_high_dose	PTLp	left	high	0
840231_29_high_dose	ACA	left	high	0
840231_29_high_dose	ILA	left	high	1
840231_29_high_dose	AI	left	high	0
840231_29_high_dose	FRP	left	high	0
840231_29_high_dose	AUD	left	high	0
840231_29_high_dose	RSP	left	high	0
840231_29_high_dose	MB	left	high	1
840231_29_high_dose	SS	left	high	0
840231_29_high_dose	STR	left	high	368
840231_29_high_dose	MO	left	high	0
840231_29_high_dose	TEa	left	high	0
840231_29_high_dose	TH	left	high	15
840231_29_high_dose	VIS	left	high	0
840231_29_high_dose	VISC	left	high	0
840231_29_high_dose	OLF	left	high	210
840231_29_high_dose	CTXsp	left	high	1
840231_29_high_dose	ORB	left	high	0
840231_29_high_dose	PAL	left	high	34
840231_29_high_dose	ECT	left	high	0
840231_29_high_dose	PERI	left	high	0
840231_29_high_dose	PL	left	high	3
840231_29_high_dose	GU	left	high	0
840231_29_high_dose	HB	left	high	0
840231_29_high_dose	HPF	left	high	0
840231_29_high_dose	HY	left	high	21
840231_29_high_dose	PTLp	right	high	5
840231_29_high_dose	ACA	right	high	16
840231_29_high_dose	ILA	right	high	5
840231_29_high_dose	AI	right	high	86
840231_29_high_dose	FRP	right	high	0
840231_29_high_dose	AUD	right	high	2
840231_29_high_dose	RSP	right	high	2
840231_29_high_dose	MB	right	high	7
840231_29_high_dose	SS	right	high	277
840231_29_high_dose	STR	right	high	203
840231_29_high_dose	MO	right	high	175
840231_29_high_dose	TEa	right	high	6
840231_29_high_dose	TH	right	high	83
840231_29_high_dose	VIS	right	high	0
840231_29_high_dose	VISC	right	high	8
840231_29_high_dose	OLF	right	high	251
840231_29_high_dose	CTXsp	right	high	43
840231_29_high_dose	ORB	right	high	40
840231_29_high_dose	PAL	right	high	7
840231_29_high_dose	ECT	right	high	14
840231_29_high_dose	PERI	right	high	2
840231_29_high_dose	PL	right	high	11
840231_29_high_dose	GU	right	high	13
840231_29_high_dose	HB	right	high	0
840231_29_high_dose	HPF	right	high	74
840231_29_high_dose	HY	right	high	8
840231_30_high_dose	PTLp	left	high	0
840231_30_high_dose	ACA	left	high	3
840231_30_high_dose	ILA	left	high	3
840231_30_high_dose	AI	left	high	0
840231_30_high_dose	FRP	left	high	0
840231_30_high_dose	AUD	left	high	0
840231_30_high_dose	RSP	left	high	0
840231_30_high_dose	MB	left	high	0
840231_30_high_dose	SS	left	high	0
840231_30_high_dose	STR	left	high	385
840231_30_high_dose	MO	left	high	0
840231_30_high_dose	TEa	left	high	0
840231_30_high_dose	TH	left	high	8
840231_30_high_dose	VIS	left	high	0
840231_30_high_dose	VISC	left	high	0
840231_30_high_dose	OLF	left	high	229
840231_30_high_dose	CTXsp	left	high	0
840231_30_high_dose	ORB	left	high	2
840231_30_high_dose	PAL	left	high	22
840231_30_high_dose	ECT	left	high	0
840231_30_high_dose	PERI	left	high	0
840231_30_high_dose	PL	left	high	0
840231_30_high_dose	GU	left	high	0
840231_30_high_dose	HB	left	high	0
840231_30_high_dose	HPF	left	high	0
840231_30_high_dose	HY	left	high	23
840231_30_high_dose	PTLp	right	high	0
840231_30_high_dose	ACA	right	high	5
840231_30_high_dose	ILA	right	high	5
840231_30_high_dose	AI	right	high	143
840231_30_high_dose	FRP	right	high	2
840231_30_high_dose	AUD	right	high	0
840231_30_high_dose	RSP	right	high	0
840231_30_high_dose	MB	right	high	0
840231_30_high_dose	SS	right	high	191
840231_30_high_dose	STR	right	high	122
840231_30_high_dose	MO	right	high	132
840231_30_high_dose	TEa	right	high	0
840231_30_high_dose	TH	right	high	0
840231_30_high_dose	VIS	right	high	0
840231_30_high_dose	VISC	right	high	1
840231_30_high_dose	OLF	right	high	352
840231_30_high_dose	CTXsp	right	high	6
840231_30_high_dose	ORB	right	high	41
840231_30_high_dose	PAL	right	high	11
840231_30_high_dose	ECT	right	high	0
840231_30_high_dose	PERI	right	high	0
840231_30_high_dose	PL	right	high	6
840231_30_high_dose	GU	right	high	8
840231_30_high_dose	HB	right	high	0
840231_30_high_dose	HPF	right	high	1
840231_30_high_dose	HY	right	high	2
840233_20_placebo	PTLp	left	placebo	0
840233_20_placebo	ACA	left	placebo	2
840233_20_placebo	ILA	left	placebo	4
840233_20_placebo	AI	left	placebo	0
840233_20_placebo	FRP	left	placebo	0
840233_20_placebo	AUD	left	placebo	0
840233_20_placebo	RSP	left	placebo	0
840233_20_placebo	MB	left	placebo	0
840233_20_placebo	SS	left	placebo	0
840233_20_placebo	STR	left	placebo	413
840233_20_placebo	MO	left	placebo	2
840233_20_placebo	TEa	left	placebo	0
840233_20_placebo	TH	left	placebo	13
840233_20_placebo	VIS	left	placebo	0
840233_20_placebo	VISC	left	placebo	0
840233_20_placebo	OLF	left	placebo	195
840233_20_placebo	CTXsp	left	placebo	0
840233_20_placebo	ORB	left	placebo	0
840233_20_placebo	PAL	left	placebo	47
840233_20_placebo	ECT	left	placebo	0
840233_20_placebo	PERI	left	placebo	0
840233_20_placebo	PL	left	placebo	0
840233_20_placebo	GU	left	placebo	0
840233_20_placebo	HB	left	placebo	0
840233_20_placebo	HPF	left	placebo	1
840233_20_placebo	HY	left	placebo	9
840233_20_placebo	PTLp	right	placebo	0
840233_20_placebo	ACA	right	placebo	2
840233_20_placebo	ILA	right	placebo	3
840233_20_placebo	AI	right	placebo	109
840233_20_placebo	FRP	right	placebo	0
840233_20_placebo	AUD	right	placebo	0
840233_20_placebo	RSP	right	placebo	0
840233_20_placebo	MB	right	placebo	0
840233_20_placebo	SS	right	placebo	263
840233_20_placebo	STR	right	placebo	72
840233_20_placebo	MO	right	placebo	84
840233_20_placebo	TEa	right	placebo	0
840233_20_placebo	TH	right	placebo	9
840233_20_placebo	VIS	right	placebo	0
840233_20_placebo	VISC	right	placebo	12
840233_20_placebo	OLF	right	placebo	280
840233_20_placebo	CTXsp	right	placebo	5
840233_20_placebo	ORB	right	placebo	40
840233_20_placebo	PAL	right	placebo	1
840233_20_placebo	ECT	right	placebo	0
840233_20_placebo	PERI	right	placebo	0
840233_20_placebo	PL	right	placebo	12
840233_20_placebo	GU	right	placebo	21
840233_20_placebo	HB	right	placebo	0
840233_20_placebo	HPF	right	placebo	1
840233_20_placebo	HY	right	placebo	0
840233_51_placebo	PTLp	left	placebo	0
840233_51_placebo	ACA	left	placebo	0
840233_51_placebo	ILA	left	placebo	1
840233_51_placebo	AI	left	placebo	0
840233_51_placebo	FRP	left	placebo	0
840233_51_placebo	AUD	left	placebo	0
840233_51_placebo	RSP	left	placebo	0
840233_51_placebo	MB	left	placebo	2
840233_51_placebo	SS	left	placebo	0
840233_51_placebo	STR	left	placebo	447
840233_51_placebo	MO	left	placebo	0
840233_51_placebo	TEa	left	placebo	0
840233_51_placebo	TH	left	placebo	29
840233_51_placebo	VIS	left	placebo	0
840233_51_placebo	VISC	left	placebo	0
840233_51_placebo	OLF	left	placebo	195
840233_51_placebo	CTXsp	left	placebo	0
840233_51_placebo	ORB	left	placebo	2
840233_51_placebo	PAL	left	placebo	47
840233_51_placebo	ECT	left	placebo	0
840233_51_placebo	PERI	left	placebo	0
840233_51_placebo	PL	left	placebo	0
840233_51_placebo	GU	left	placebo	0
840233_51_placebo	HB	left	placebo	0
840233_51_placebo	HPF	left	placebo	0
840233_51_placebo	HY	left	placebo	33
840233_51_placebo	PTLp	right	placebo	41
840233_51_placebo	ACA	right	placebo	2
840233_51_placebo	ILA	right	placebo	4
840233_51_placebo	AI	right	placebo	91
840233_51_placebo	FRP	right	placebo	4
840233_51_placebo	AUD	right	placebo	0
840233_51_placebo	RSP	right	placebo	2
840233_51_placebo	MB	right	placebo	7
840233_51_placebo	SS	right	placebo	289
840233_51_placebo	STR	right	placebo	251
840233_51_placebo	MO	right	placebo	134
840233_51_placebo	TEa	right	placebo	6
840233_51_placebo	TH	right	placebo	128
840233_51_placebo	VIS	right	placebo	0
840233_51_placebo	VISC	right	placebo	12
840233_51_placebo	OLF	right	placebo	259
840233_51_placebo	CTXsp	right	placebo	42
840233_51_placebo	ORB	right	placebo	44
840233_51_placebo	PAL	right	placebo	21
840233_51_placebo	ECT	right	placebo	5
840233_51_placebo	PERI	right	placebo	0
840233_51_placebo	PL	right	placebo	5
840233_51_placebo	GU	right	placebo	19
840233_51_placebo	HB	right	placebo	0
840233_51_placebo	HPF	right	placebo	75
840233_51_placebo	HY	right	placebo	13
840233_62_placebo	PTLp	left	placebo	0
840233_62_placebo	ACA	left	placebo	0
840233_62_placebo	ILA	left	placebo	0
840233_62_placebo	AI	left	placebo	0
840233_62_placebo	FRP	left	placebo	0
840233_62_placebo	AUD	left	placebo	0
840233_62_placebo	RSP	left	placebo	0
840233_62_placebo	MB	left	placebo	0
840233_62_placebo	SS	left	placebo	0
840233_62_placebo	STR	left	placebo	336
840233_62_placebo	MO	left	placebo	0
840233_62_placebo	TEa	left	placebo	0
840233_62_placebo	TH	left	placebo	13
840233_62_placebo	VIS	left	placebo	0
840233_62_placebo	VISC	left	placebo	0
840233_62_placebo	OLF	left	placebo	208
840233_62_placebo	CTXsp	left	placebo	0
840233_62_placebo	ORB	left	placebo	0
840233_62_placebo	PAL	left	placebo	35
840233_62_placebo	ECT	left	placebo	0
840233_62_placebo	PERI	left	placebo	0
840233_62_placebo	PL	left	placebo	0
840233_62_placebo	GU	left	placebo	0
840233_62_placebo	HB	left	placebo	0
840233_62_placebo	HPF	left	placebo	0
840233_62_placebo	HY	left	placebo	21
840233_62_placebo	PTLp	right	placebo	57
840233_62_placebo	ACA	right	placebo	19
840233_62_placebo	ILA	right	placebo	4
840233_62_placebo	AI	right	placebo	80
840233_62_placebo	FRP	right	placebo	0
840233_62_placebo	AUD	right	placebo	5
840233_62_placebo	RSP	right	placebo	0
840233_62_placebo	MB	right	placebo	5
840233_62_placebo	SS	right	placebo	461
840233_62_placebo	STR	right	placebo	197
840233_62_placebo	MO	right	placebo	154
840233_62_placebo	TEa	right	placebo	16
840233_62_placebo	TH	right	placebo	71
840233_62_placebo	VIS	right	placebo	21
840233_62_placebo	VISC	right	placebo	6
840233_62_placebo	OLF	right	placebo	288
840233_62_placebo	CTXsp	right	placebo	11
840233_62_placebo	ORB	right	placebo	67
840233_62_placebo	PAL	right	placebo	17
840233_62_placebo	ECT	right	placebo	3
840233_62_placebo	PERI	right	placebo	0
840233_62_placebo	PL	right	placebo	5
840233_62_placebo	GU	right	placebo	10
840233_62_placebo	HB	right	placebo	0
840233_62_placebo	HPF	right	placebo	58
840233_62_placebo	HY	right	placebo	8
840234_41_low_dose	PTLp	left	low	0
840234_41_low_dose	ACA	left	low	0
840234_41_low_dose	ILA	left	low	0
840234_41_low_dose	AI	left	low	0
840234_41_low_dose	FRP	left	low	0
840234_41_low_dose	AUD	left	low	0
840234_41_low_dose	RSP	left	low	0
840234_41_low_dose	MB	left	low	0
840234_41_low_dose	SS	left	low	0
840234_41_low_dose	STR	left	low	346
840234_41_low_dose	MO	left	low	0
840234_41_low_dose	TEa	left	low	0
840234_41_low_dose	TH	left	low	16
840234_41_low_dose	VIS	left	low	0
840234_41_low_dose	VISC	left	low	0
840234_41_low_dose	OLF	left	low	109
840234_41_low_dose	CTXsp	left	low	5
840234_41_low_dose	ORB	left	low	1
840234_41_low_dose	PAL	left	low	42
840234_41_low_dose	ECT	left	low	0
840234_41_low_dose	PERI	left	low	0
840234_41_low_dose	PL	left	low	0
840234_41_low_dose	GU	left	low	0
840234_41_low_dose	HB	left	low	0
840234_41_low_dose	HPF	left	low	11
840234_41_low_dose	HY	left	low	14
840234_41_low_dose	PTLp	right	low	3
840234_41_low_dose	ACA	right	low	2
840234_41_low_dose	ILA	right	low	2
840234_41_low_dose	AI	right	low	129
840234_41_low_dose	FRP	right	low	0
840234_41_low_dose	AUD	right	low	0
840234_41_low_dose	RSP	right	low	0
840234_41_low_dose	MB	right	low	0
840234_41_low_dose	SS	right	low	330
840234_41_low_dose	STR	right	low	85
840234_41_low_dose	MO	right	low	97
840234_41_low_dose	TEa	right	low	2
840234_41_low_dose	TH	right	low	64
840234_41_low_dose	VIS	right	low	0
840234_41_low_dose	VISC	right	low	1
840234_41_low_dose	OLF	right	low	255
840234_41_low_dose	CTXsp	right	low	3
840234_41_low_dose	ORB	right	low	24
840234_41_low_dose	PAL	right	low	1
840234_41_low_dose	ECT	right	low	0
840234_41_low_dose	PERI	right	low	0
840234_41_low_dose	PL	right	low	3
840234_41_low_dose	GU	right	low	31
840234_41_low_dose	HB	right	low	0
840234_41_low_dose	HPF	right	low	2
840234_41_low_dose	HY	right	low	0
840235_54_palcebo	PTLp	left	placebo	0
840235_54_palcebo	ACA	left	placebo	0
840235_54_palcebo	ILA	left	placebo	1
840235_54_palcebo	AI	left	placebo	0
840235_54_palcebo	FRP	left	placebo	0
840235_54_palcebo	AUD	left	placebo	0
840235_54_palcebo	RSP	left	placebo	0
840235_54_palcebo	MB	left	placebo	2
840235_54_palcebo	SS	left	placebo	0
840235_54_palcebo	STR	left	placebo	303
840235_54_palcebo	MO	left	placebo	1
840235_54_palcebo	TEa	left	placebo	0
840235_54_palcebo	TH	left	placebo	25
840235_54_palcebo	VIS	left	placebo	0
840235_54_palcebo	VISC	left	placebo	0
840235_54_palcebo	OLF	left	placebo	141
840235_54_palcebo	CTXsp	left	placebo	0
840235_54_palcebo	ORB	left	placebo	0
840235_54_palcebo	PAL	left	placebo	23
840235_54_palcebo	ECT	left	placebo	0
840235_54_palcebo	PERI	left	placebo	0
840235_54_palcebo	PL	left	placebo	1
840235_54_palcebo	GU	left	placebo	0
840235_54_palcebo	HB	left	placebo	0
840235_54_palcebo	HPF	left	placebo	3
840235_54_palcebo	HY	left	placebo	20
840235_54_palcebo	PTLp	right	placebo	0
840235_54_palcebo	ACA	right	placebo	0
840235_54_palcebo	ILA	right	placebo	2
840235_54_palcebo	AI	right	placebo	77
840235_54_palcebo	FRP	right	placebo	8
840235_54_palcebo	AUD	right	placebo	1
840235_54_palcebo	RSP	right	placebo	0
840235_54_palcebo	MB	right	placebo	11
840235_54_palcebo	SS	right	placebo	212
840235_54_palcebo	STR	right	placebo	142
840235_54_palcebo	MO	right	placebo	271
840235_54_palcebo	TEa	right	placebo	4
840235_54_palcebo	TH	right	placebo	131
840235_54_palcebo	VIS	right	placebo	1
840235_54_palcebo	VISC	right	placebo	8
840235_54_palcebo	OLF	right	placebo	246
840235_54_palcebo	CTXsp	right	placebo	8
840235_54_palcebo	ORB	right	placebo	40
840235_54_palcebo	PAL	right	placebo	6
840235_54_palcebo	ECT	right	placebo	0
840235_54_palcebo	PERI	right	placebo	0
840235_54_palcebo	PL	right	placebo	21
840235_54_palcebo	GU	right	placebo	8
840235_54_palcebo	HB	right	placebo	0
840235_54_palcebo	HPF	right	placebo	78
840235_54_palcebo	HY	right	placebo	2
840236_34_placebo	PTLp	left	placebo	0
840236_34_placebo	ACA	left	placebo	0
840236_34_placebo	ILA	left	placebo	3
840236_34_placebo	AI	left	placebo	0
840236_34_placebo	FRP	left	placebo	0
840236_34_placebo	AUD	left	placebo	0
840236_34_placebo	RSP	left	placebo	0
840236_34_placebo	MB	left	placebo	0
840236_34_placebo	SS	left	placebo	0
840236_34_placebo	STR	left	placebo	279
840236_34_placebo	MO	left	placebo	0
840236_34_placebo	TEa	left	placebo	0
840236_34_placebo	TH	left	placebo	11
840236_34_placebo	VIS	left	placebo	0
840236_34_placebo	VISC	left	placebo	0
840236_34_placebo	OLF	left	placebo	253
840236_34_placebo	CTXsp	left	placebo	0
840236_34_placebo	ORB	left	placebo	1
840236_34_placebo	PAL	left	placebo	43
840236_34_placebo	ECT	left	placebo	0
840236_34_placebo	PERI	left	placebo	0
840236_34_placebo	PL	left	placebo	0
840236_34_placebo	GU	left	placebo	0
840236_34_placebo	HB	left	placebo	0
840236_34_placebo	HPF	left	placebo	0
840236_34_placebo	HY	left	placebo	22
840236_34_placebo	PTLp	right	placebo	1
840236_34_placebo	ACA	right	placebo	4
840236_34_placebo	ILA	right	placebo	1
840236_34_placebo	AI	right	placebo	111
840236_34_placebo	FRP	right	placebo	0
840236_34_placebo	AUD	right	placebo	0
840236_34_placebo	RSP	right	placebo	0
840236_34_placebo	MB	right	placebo	0
840236_34_placebo	SS	right	placebo	291
840236_34_placebo	STR	right	placebo	218
840236_34_placebo	MO	right	placebo	172
840236_34_placebo	TEa	right	placebo	0
840236_34_placebo	TH	right	placebo	54
840236_34_placebo	VIS	right	placebo	0
840236_34_placebo	VISC	right	placebo	6
840236_34_placebo	OLF	right	placebo	264
840236_34_placebo	CTXsp	right	placebo	15
840236_34_placebo	ORB	right	placebo	32
840236_34_placebo	PAL	right	placebo	16
840236_34_placebo	ECT	right	placebo	0
840236_34_placebo	PERI	right	placebo	0
840236_34_placebo	PL	right	placebo	3
840236_34_placebo	GU	right	placebo	20
840236_34_placebo	HB	right	placebo	0
840236_34_placebo	HPF	right	placebo	1
840236_34_placebo	HY	right	placebo	5
840237_31_low_dose	PTLp	left	low	0
840237_31_low_dose	ACA	left	low	2
840237_31_low_dose	ILA	left	low	0
840237_31_low_dose	AI	left	low	0
840237_31_low_dose	FRP	left	low	0
840237_31_low_dose	AUD	left	low	0
840237_31_low_dose	RSP	left	low	0
840237_31_low_dose	MB	left	low	0
840237_31_low_dose	SS	left	low	0
840237_31_low_dose	STR	left	low	341
840237_31_low_dose	MO	left	low	0
840237_31_low_dose	TEa	left	low	0
840237_31_low_dose	TH	left	low	0
840237_31_low_dose	VIS	left	low	0
840237_31_low_dose	VISC	left	low	0
840237_31_low_dose	OLF	left	low	168
840237_31_low_dose	CTXsp	left	low	0
840237_31_low_dose	ORB	left	low	0
840237_31_low_dose	PAL	left	low	28
840237_31_low_dose	ECT	left	low	0
840237_31_low_dose	PERI	left	low	0
840237_31_low_dose	PL	left	low	0
840237_31_low_dose	GU	left	low	0
840237_31_low_dose	HB	left	low	0
840237_31_low_dose	HPF	left	low	0
840237_31_low_dose	HY	left	low	4
840237_31_low_dose	PTLp	right	low	52
840237_31_low_dose	ACA	right	low	12
840237_31_low_dose	ILA	right	low	4
840237_31_low_dose	AI	right	low	116
840237_31_low_dose	FRP	right	low	0
840237_31_low_dose	AUD	right	low	0
840237_31_low_dose	RSP	right	low	2
840237_31_low_dose	MB	right	low	1
840237_31_low_dose	SS	right	low	551
840237_31_low_dose	STR	right	low	163
840237_31_low_dose	MO	right	low	261
840237_31_low_dose	TEa	right	low	0
840237_31_low_dose	TH	right	low	40
840237_31_low_dose	VIS	right	low	0
840237_31_low_dose	VISC	right	low	32
840237_31_low_dose	OLF	right	low	315
840237_31_low_dose	CTXsp	right	low	3
840237_31_low_dose	ORB	right	low	36
840237_31_low_dose	PAL	right	low	15
840237_31_low_dose	ECT	right	low	0
840237_31_low_dose	PERI	right	low	0
840237_31_low_dose	PL	right	low	9
840237_31_low_dose	GU	right	low	14
840237_31_low_dose	HB	right	low	0
840237_31_low_dose	HPF	right	low	17
840237_31_low_dose	HY	right	low	0
840237_48_low_dose	PTLp	left	low	0
840237_48_low_dose	ACA	left	low	0
840237_48_low_dose	ILA	left	low	0
840237_48_low_dose	AI	left	low	0
840237_48_low_dose	FRP	left	low	0
840237_48_low_dose	AUD	left	low	0
840237_48_low_dose	RSP	left	low	0
840237_48_low_dose	MB	left	low	0
840237_48_low_dose	SS	left	low	0
840237_48_low_dose	STR	left	low	385
840237_48_low_dose	MO	left	low	0
840237_48_low_dose	TEa	left	low	0
840237_48_low_dose	TH	left	low	6
840237_48_low_dose	VIS	left	low	0
840237_48_low_dose	VISC	left	low	0
840237_48_low_dose	OLF	left	low	189
840237_48_low_dose	CTXsp	left	low	0
840237_48_low_dose	ORB	left	low	0
840237_48_low_dose	PAL	left	low	48
840237_48_low_dose	ECT	left	low	0
840237_48_low_dose	PERI	left	low	0
840237_48_low_dose	PL	left	low	0
840237_48_low_dose	GU	left	low	0
840237_48_low_dose	HB	left	low	0
840237_48_low_dose	HPF	left	low	0
840237_48_low_dose	HY	left	low	24
840237_48_low_dose	PTLp	right	low	0
840237_48_low_dose	ACA	right	low	9
840237_48_low_dose	ILA	right	low	5
840237_48_low_dose	AI	right	low	147
840237_48_low_dose	FRP	right	low	0
840237_48_low_dose	AUD	right	low	0
840237_48_low_dose	RSP	right	low	3
840237_48_low_dose	MB	right	low	0
840237_48_low_dose	SS	right	low	374
840237_48_low_dose	STR	right	low	336
840237_48_low_dose	MO	right	low	143
840237_48_low_dose	TEa	right	low	0
840237_48_low_dose	TH	right	low	65
840237_48_low_dose	VIS	right	low	0
840237_48_low_dose	VISC	right	low	13
840237_48_low_dose	OLF	right	low	336
840237_48_low_dose	CTXsp	right	low	15
840237_48_low_dose	ORB	right	low	57
840237_48_low_dose	PAL	right	low	30
840237_48_low_dose	ECT	right	low	0
840237_48_low_dose	PERI	right	low	0
840237_48_low_dose	PL	right	low	8
840237_48_low_dose	GU	right	low	32
840237_48_low_dose	HB	right	low	0
840237_48_low_dose	HPF	right	low	3
840237_48_low_dose	HY	right	low	4
840237_58_60_low_dose	PTLp	left	low	9
840237_58_60_low_dose	ACA	left	low	2
840237_58_60_low_dose	ILA	left	low	0
840237_58_60_low_dose	AI	left	low	0
840237_58_60_low_dose	FRP	left	low	0
840237_58_60_low_dose	AUD	left	low	0
840237_58_60_low_dose	RSP	left	low	13
840237_58_60_low_dose	MB	left	low	0
840237_58_60_low_dose	SS	left	low	14
840237_58_60_low_dose	STR	left	low	366
840237_58_60_low_dose	MO	left	low	57
840237_58_60_low_dose	TEa	left	low	0
840237_58_60_low_dose	TH	left	low	20
840237_58_60_low_dose	VIS	left	low	5
840237_58_60_low_dose	VISC	left	low	0
840237_58_60_low_dose	OLF	left	low	281
840237_58_60_low_dose	CTXsp	left	low	46
840237_58_60_low_dose	ORB	left	low	3
840237_58_60_low_dose	PAL	left	low	41
840237_58_60_low_dose	ECT	left	low	0
840237_58_60_low_dose	PERI	left	low	0
840237_58_60_low_dose	PL	left	low	1
840237_58_60_low_dose	GU	left	low	0
840237_58_60_low_dose	HB	left	low	0
840237_58_60_low_dose	HPF	left	low	11
840237_58_60_low_dose	HY	left	low	7
840237_58_60_low_dose	PTLp	right	low	3
840237_58_60_low_dose	ACA	right	low	4
840237_58_60_low_dose	ILA	right	low	0
840237_58_60_low_dose	AI	right	low	80
840237_58_60_low_dose	FRP	right	low	0
840237_58_60_low_dose	AUD	right	low	1
840237_58_60_low_dose	RSP	right	low	3
840237_58_60_low_dose	MB	right	low	0
840237_58_60_low_dose	SS	right	low	212
840237_58_60_low_dose	STR	right	low	54
840237_58_60_low_dose	MO	right	low	56
840237_58_60_low_dose	TEa	right	low	2
840237_58_60_low_dose	TH	right	low	4
840237_58_60_low_dose	VIS	right	low	0
840237_58_60_low_dose	VISC	right	low	6
840237_58_60_low_dose	OLF	right	low	191
840237_58_60_low_dose	CTXsp	right	low	6
840237_58_60_low_dose	ORB	right	low	29
840237_58_60_low_dose	PAL	right	low	7
840237_58_60_low_dose	ECT	right	low	0
840237_58_60_low_dose	PERI	right	low	0
840237_58_60_low_dose	PL	right	low	1
840237_58_60_low_dose	GU	right	low	6
840237_58_60_low_dose	HB	right	low	0
840237_58_60_low_dose	HPF	right	low	17
840237_58_60_low_dose	HY	right	low	1
840238_53_high_dose	PTLp	left	high	0
840238_53_high_dose	ACA	left	high	0
840238_53_high_dose	ILA	left	high	2
840238_53_high_dose	AI	left	high	0
840238_53_high_dose	FRP	left	high	0
840238_53_high_dose	AUD	left	high	0
840238_53_high_dose	RSP	left	high	0
840238_53_high_dose	MB	left	high	0
840238_53_high_dose	SS	left	high	0
840238_53_high_dose	STR	left	high	291
840238_53_high_dose	MO	left	high	0
840238_53_high_dose	TEa	left	high	0
840238_53_high_dose	TH	left	high	25
840238_53_high_dose	VIS	left	high	0
840238_53_high_dose	VISC	left	high	0
840238_53_high_dose	OLF	left	high	201
840238_53_high_dose	CTXsp	left	high	0
840238_53_high_dose	ORB	left	high	0
840238_53_high_dose	PAL	left	high	37
840238_53_high_dose	ECT	left	high	0
840238_53_high_dose	PERI	left	high	0
840238_53_high_dose	PL	left	high	1
840238_53_high_dose	GU	left	high	0
840238_53_high_dose	HB	left	high	0
840238_53_high_dose	HPF	left	high	0
840238_53_high_dose	HY	left	high	23
840238_53_high_dose	PTLp	right	high	0
840238_53_high_dose	ACA	right	high	6
840238_53_high_dose	ILA	right	high	3
840238_53_high_dose	AI	right	high	123
840238_53_high_dose	FRP	right	high	0
840238_53_high_dose	AUD	right	high	1
840238_53_high_dose	RSP	right	high	5
840238_53_high_dose	MB	right	high	8
840238_53_high_dose	SS	right	high	304
840238_53_high_dose	STR	right	high	305
840238_53_high_dose	MO	right	high	196
840238_53_high_dose	TEa	right	high	5
840238_53_high_dose	TH	right	high	174
840238_53_high_dose	VIS	right	high	2
840238_53_high_dose	VISC	right	high	36
840238_53_high_dose	OLF	right	high	281
840238_53_high_dose	CTXsp	right	high	15
840238_53_high_dose	ORB	right	high	47
840238_53_high_dose	PAL	right	high	17
840238_53_high_dose	ECT	right	high	13
840238_53_high_dose	PERI	right	high	5
840238_53_high_dose	PL	right	high	3
840238_53_high_dose	GU	right	high	18
840238_53_high_dose	HB	right	high	0
840238_53_high_dose	HPF	right	high	28
840238_53_high_dose	HY	right	high	13
840239_15_placebo	PTLp	left	placebo	0
840239_15_placebo	ACA	left	placebo	0
840239_15_placebo	ILA	left	placebo	0
840239_15_placebo	AI	left	placebo	0
840239_15_placebo	FRP	left	placebo	0
840239_15_placebo	AUD	left	placebo	0
840239_15_placebo	RSP	left	placebo	0
840239_15_placebo	MB	left	placebo	0
840239_15_placebo	SS	left	placebo	0
840239_15_placebo	STR	left	placebo	396
840239_15_placebo	MO	left	placebo	0
840239_15_placebo	TEa	left	placebo	0
840239_15_placebo	TH	left	placebo	20
840239_15_placebo	VIS	left	placebo	0
840239_15_placebo	VISC	left	placebo	0
840239_15_placebo	OLF	left	placebo	178
840239_15_placebo	CTXsp	left	placebo	13
840239_15_placebo	ORB	left	placebo	0
840239_15_placebo	PAL	left	placebo	41
840239_15_placebo	ECT	left	placebo	0
840239_15_placebo	PERI	left	placebo	0
840239_15_placebo	PL	left	placebo	0
840239_15_placebo	GU	left	placebo	0
840239_15_placebo	HB	left	placebo	0
840239_15_placebo	HPF	left	placebo	0
840239_15_placebo	HY	left	placebo	24
840239_15_placebo	PTLp	right	placebo	20
840239_15_placebo	ACA	right	placebo	0
840239_15_placebo	ILA	right	placebo	3
840239_15_placebo	AI	right	placebo	141
840239_15_placebo	FRP	right	placebo	0
840239_15_placebo	AUD	right	placebo	0
840239_15_placebo	RSP	right	placebo	0
840239_15_placebo	MB	right	placebo	18
840239_15_placebo	SS	right	placebo	469
840239_15_placebo	STR	right	placebo	305
840239_15_placebo	MO	right	placebo	165
840239_15_placebo	TEa	right	placebo	7
840239_15_placebo	TH	right	placebo	170
840239_15_placebo	VIS	right	placebo	0
840239_15_placebo	VISC	right	placebo	30
840239_15_placebo	OLF	right	placebo	371
840239_15_placebo	CTXsp	right	placebo	95
840239_15_placebo	ORB	right	placebo	62
840239_15_placebo	PAL	right	placebo	20
840239_15_placebo	ECT	right	placebo	7
840239_15_placebo	PERI	right	placebo	0
840239_15_placebo	PL	right	placebo	3
840239_15_placebo	GU	right	placebo	23
840239_15_placebo	HB	right	placebo	0
840239_15_placebo	HPF	right	placebo	171
840239_15_placebo	HY	right	placebo	24
840239_1_placebo	PTLp	left	placebo	0
840239_1_placebo	ACA	left	placebo	1
840239_1_placebo	ILA	left	placebo	1
840239_1_placebo	AI	left	placebo	0
840239_1_placebo	FRP	left	placebo	0
840239_1_placebo	AUD	left	placebo	0
840239_1_placebo	RSP	left	placebo	0
840239_1_placebo	MB	left	placebo	0
840239_1_placebo	SS	left	placebo	0
840239_1_placebo	STR	left	placebo	338
840239_1_placebo	MO	left	placebo	0
840239_1_placebo	TEa	left	placebo	0
840239_1_placebo	TH	left	placebo	21
840239_1_placebo	VIS	left	placebo	0
840239_1_placebo	VISC	left	placebo	0
840239_1_placebo	OLF	left	placebo	205
840239_1_placebo	CTXsp	left	placebo	0
840239_1_placebo	ORB	left	placebo	0
840239_1_placebo	PAL	left	placebo	34
840239_1_placebo	ECT	left	placebo	0
840239_1_placebo	PERI	left	placebo	0
840239_1_placebo	PL	left	placebo	0
840239_1_placebo	GU	left	placebo	0
840239_1_placebo	HB	left	placebo	0
840239_1_placebo	HPF	left	placebo	0
840239_1_placebo	HY	left	placebo	28
840239_1_placebo	PTLp	right	placebo	6
840239_1_placebo	ACA	right	placebo	5
840239_1_placebo	ILA	right	placebo	3
840239_1_placebo	AI	right	placebo	113
840239_1_placebo	FRP	right	placebo	1
840239_1_placebo	AUD	right	placebo	1
840239_1_placebo	RSP	right	placebo	6
840239_1_placebo	MB	right	placebo	3
840239_1_placebo	SS	right	placebo	357
840239_1_placebo	STR	right	placebo	246
840239_1_placebo	MO	right	placebo	187
840239_1_placebo	TEa	right	placebo	7
840239_1_placebo	TH	right	placebo	140
840239_1_placebo	VIS	right	placebo	0
840239_1_placebo	VISC	right	placebo	16
840239_1_placebo	OLF	right	placebo	248
840239_1_placebo	CTXsp	right	placebo	17
840239_1_placebo	ORB	right	placebo	41
840239_1_placebo	PAL	right	placebo	21
840239_1_placebo	ECT	right	placebo	4
840239_1_placebo	PERI	right	placebo	0
840239_1_placebo	PL	right	placebo	10
840239_1_placebo	GU	right	placebo	20
840239_1_placebo	HB	right	placebo	0
840239_1_placebo	HPF	right	placebo	24
840239_1_placebo	HY	right	placebo	5
840239_6_placebo	PTLp	left	placebo	0
840239_6_placebo	ACA	left	placebo	0
840239_6_placebo	ILA	left	placebo	0
840239_6_placebo	AI	left	placebo	0
840239_6_placebo	FRP	left	placebo	0
840239_6_placebo	AUD	left	placebo	0
840239_6_placebo	RSP	left	placebo	0
840239_6_placebo	MB	left	placebo	1
840239_6_placebo	SS	left	placebo	0
840239_6_placebo	STR	left	placebo	306
840239_6_placebo	MO	left	placebo	0
840239_6_placebo	TEa	left	placebo	0
840239_6_placebo	TH	left	placebo	15
840239_6_placebo	VIS	left	placebo	0
840239_6_placebo	VISC	left	placebo	0
840239_6_placebo	OLF	left	placebo	134
840239_6_placebo	CTXsp	left	placebo	6
840239_6_placebo	ORB	left	placebo	0
840239_6_placebo	PAL	left	placebo	47
840239_6_placebo	ECT	left	placebo	0
840239_6_placebo	PERI	left	placebo	0
840239_6_placebo	PL	left	placebo	1
840239_6_placebo	GU	left	placebo	0
840239_6_placebo	HB	left	placebo	0
840239_6_placebo	HPF	left	placebo	7
840239_6_placebo	HY	left	placebo	19
840239_6_placebo	PTLp	right	placebo	18
840239_6_placebo	ACA	right	placebo	6
840239_6_placebo	ILA	right	placebo	0
840239_6_placebo	AI	right	placebo	146
840239_6_placebo	FRP	right	placebo	0
840239_6_placebo	AUD	right	placebo	4
840239_6_placebo	RSP	right	placebo	5
840239_6_placebo	MB	right	placebo	2
840239_6_placebo	SS	right	placebo	502
840239_6_placebo	STR	right	placebo	189
840239_6_placebo	MO	right	placebo	99
840239_6_placebo	TEa	right	placebo	7
840239_6_placebo	TH	right	placebo	45
840239_6_placebo	VIS	right	placebo	6
840239_6_placebo	VISC	right	placebo	17
840239_6_placebo	OLF	right	placebo	272
840239_6_placebo	CTXsp	right	placebo	63
840239_6_placebo	ORB	right	placebo	44
840239_6_placebo	PAL	right	placebo	10
840239_6_placebo	ECT	right	placebo	3
840239_6_placebo	PERI	right	placebo	0
840239_6_placebo	PL	right	placebo	8
840239_6_placebo	GU	right	placebo	20
840239_6_placebo	HB	right	placebo	0
840239_6_placebo	HPF	right	placebo	174
840239_6_placebo	HY	right	placebo	0
840246_3_placebo	PTLp	left	placebo	0
840246_3_placebo	ACA	left	placebo	2
840246_3_placebo	ILA	left	placebo	1
840246_3_placebo	AI	left	placebo	0
840246_3_placebo	FRP	left	placebo	0
840246_3_placebo	AUD	left	placebo	0
840246_3_placebo	RSP	left	placebo	8
840246_3_placebo	MB	left	placebo	0
840246_3_placebo	SS	left	placebo	2
840246_3_placebo	STR	left	placebo	361
840246_3_placebo	MO	left	placebo	29
840246_3_placebo	TEa	left	placebo	0
840246_3_placebo	TH	left	placebo	5
840246_3_placebo	VIS	left	placebo	0
840246_3_placebo	VISC	left	placebo	0
840246_3_placebo	OLF	left	placebo	175
840246_3_placebo	CTXsp	left	placebo	0
840246_3_placebo	ORB	left	placebo	0
840246_3_placebo	PAL	left	placebo	19
840246_3_placebo	ECT	left	placebo	0
840246_3_placebo	PERI	left	placebo	0
840246_3_placebo	PL	left	placebo	3
840246_3_placebo	GU	left	placebo	0
840246_3_placebo	HB	left	placebo	0
840246_3_placebo	HPF	left	placebo	1
840246_3_placebo	HY	left	placebo	1
840246_3_placebo	PTLp	right	placebo	0
840246_3_placebo	ACA	right	placebo	4
840246_3_placebo	ILA	right	placebo	1
840246_3_placebo	AI	right	placebo	94
840246_3_placebo	FRP	right	placebo	8
840246_3_placebo	AUD	right	placebo	0
840246_3_placebo	RSP	right	placebo	0
840246_3_placebo	MB	right	placebo	0
840246_3_placebo	SS	right	placebo	361
840246_3_placebo	STR	right	placebo	53
840246_3_placebo	MO	right	placebo	194
840246_3_placebo	TEa	right	placebo	0
840246_3_placebo	TH	right	placebo	0
840246_3_placebo	VIS	right	placebo	0
840246_3_placebo	VISC	right	placebo	11
840246_3_placebo	OLF	right	placebo	192
840246_3_placebo	CTXsp	right	placebo	1
840246_3_placebo	ORB	right	placebo	49
840246_3_placebo	PAL	right	placebo	0
840246_3_placebo	ECT	right	placebo	0
840246_3_placebo	PERI	right	placebo	0
840246_3_placebo	PL	right	placebo	10
840246_3_placebo	GU	right	placebo	12
840246_3_placebo	HB	right	placebo	0
840246_3_placebo	HPF	right	placebo	0
840246_3_placebo	HY	right	placebo	0
840256_45_placebo	PTLp	left	placebo	0
840256_45_placebo	ACA	left	placebo	4
840256_45_placebo	ILA	left	placebo	0
840256_45_placebo	AI	left	placebo	0
840256_45_placebo	FRP	left	placebo	0
840256_45_placebo	AUD	left	placebo	0
840256_45_placebo	RSP	left	placebo	1
840256_45_placebo	MB	left	placebo	0
840256_45_placebo	SS	left	placebo	0
840256_45_placebo	STR	left	placebo	318
840256_45_placebo	MO	left	placebo	1
840256_45_placebo	TEa	left	placebo	0
840256_45_placebo	TH	left	placebo	24
840256_45_placebo	VIS	left	placebo	0
840256_45_placebo	VISC	left	placebo	0
840256_45_placebo	OLF	left	placebo	152
840256_45_placebo	CTXsp	left	placebo	1
840256_45_placebo	ORB	left	placebo	0
840256_45_placebo	PAL	left	placebo	54
840256_45_placebo	ECT	left	placebo	0
840256_45_placebo	PERI	left	placebo	0
840256_45_placebo	PL	left	placebo	2
840256_45_placebo	GU	left	placebo	0
840256_45_placebo	HB	left	placebo	0
840256_45_placebo	HPF	left	placebo	2
840256_45_placebo	HY	left	placebo	33
840256_45_placebo	PTLp	right	placebo	10
840256_45_placebo	ACA	right	placebo	4
840256_45_placebo	ILA	right	placebo	0
840256_45_placebo	AI	right	placebo	100
840256_45_placebo	FRP	right	placebo	0
840256_45_placebo	AUD	right	placebo	0
840256_45_placebo	RSP	right	placebo	24
840256_45_placebo	MB	right	placebo	0
840256_45_placebo	SS	right	placebo	333
840256_45_placebo	STR	right	placebo	254
840256_45_placebo	MO	right	placebo	138
840256_45_placebo	TEa	right	placebo	10
840256_45_placebo	TH	right	placebo	122
840256_45_placebo	VIS	right	placebo	0
840256_45_placebo	VISC	right	placebo	13
840256_45_placebo	OLF	right	placebo	283
840256_45_placebo	CTXsp	right	placebo	11
840256_45_placebo	ORB	right	placebo	41
840256_45_placebo	PAL	right	placebo	21
840256_45_placebo	ECT	right	placebo	7
840256_45_placebo	PERI	right	placebo	2
840256_45_placebo	PL	right	placebo	6
840256_45_placebo	GU	right	placebo	15
840256_45_placebo	HB	right	placebo	0
840256_45_placebo	HPF	right	placebo	11
840256_45_placebo	HY	right	placebo	0
840295_20_high_dose	PTLp	left	high	0
840295_20_high_dose	ACA	left	high	0
840295_20_high_dose	ILA	left	high	0
840295_20_high_dose	AI	left	high	0
840295_20_high_dose	FRP	left	high	0
840295_20_high_dose	AUD	left	high	0
840295_20_high_dose	RSP	left	high	0
840295_20_high_dose	MB	left	high	0
840295_20_high_dose	SS	left	high	0
840295_20_high_dose	STR	left	high	252
840295_20_high_dose	MO	left	high	0
840295_20_high_dose	TEa	left	high	0
840295_20_high_dose	TH	left	high	10
840295_20_high_dose	VIS	left	high	0
840295_20_high_dose	VISC	left	high	0
840295_20_high_dose	OLF	left	high	141
840295_20_high_dose	CTXsp	left	high	0
840295_20_high_dose	ORB	left	high	0
840295_20_high_dose	PAL	left	high	43
840295_20_high_dose	ECT	left	high	0
840295_20_high_dose	PERI	left	high	0
840295_20_high_dose	PL	left	high	0
840295_20_high_dose	GU	left	high	0
840295_20_high_dose	HB	left	high	0
840295_20_high_dose	HPF	left	high	2
840295_20_high_dose	HY	left	high	14
840295_20_high_dose	PTLp	right	high	8
840295_20_high_dose	ACA	right	high	5
840295_20_high_dose	ILA	right	high	2
840295_20_high_dose	AI	right	high	60
840295_20_high_dose	FRP	right	high	2
840295_20_high_dose	AUD	right	high	1
840295_20_high_dose	RSP	right	high	1
840295_20_high_dose	MB	right	high	0
840295_20_high_dose	SS	right	high	184
840295_20_high_dose	STR	right	high	199
840295_20_high_dose	MO	right	high	90
840295_20_high_dose	TEa	right	high	5
840295_20_high_dose	TH	right	high	70
840295_20_high_dose	VIS	right	high	0
840295_20_high_dose	VISC	right	high	7
840295_20_high_dose	OLF	right	high	241
840295_20_high_dose	CTXsp	right	high	0
840295_20_high_dose	ORB	right	high	34
840295_20_high_dose	PAL	right	high	9
840295_20_high_dose	ECT	right	high	3
840295_20_high_dose	PERI	right	high	0
840295_20_high_dose	PL	right	high	5
840295_20_high_dose	GU	right	high	5
840295_20_high_dose	HB	right	high	0
840295_20_high_dose	HPF	right	high	3
840295_20_high_dose	HY	right	high	3
840296_44_high_dose	PTLp	left	high	0
840296_44_high_dose	ACA	left	high	3
840296_44_high_dose	ILA	left	high	1
840296_44_high_dose	AI	left	high	0
840296_44_high_dose	FRP	left	high	0
840296_44_high_dose	AUD	left	high	0
840296_44_high_dose	RSP	left	high	0
840296_44_high_dose	MB	left	high	0
840296_44_high_dose	SS	left	high	0
840296_44_high_dose	STR	left	high	201
840296_44_high_dose	MO	left	high	4
840296_44_high_dose	TEa	left	high	0
840296_44_high_dose	TH	left	high	10
840296_44_high_dose	VIS	left	high	0
840296_44_high_dose	VISC	left	high	0
840296_44_high_dose	OLF	left	high	127
840296_44_high_dose	CTXsp	left	high	0
840296_44_high_dose	ORB	left	high	1
840296_44_high_dose	PAL	left	high	23
840296_44_high_dose	ECT	left	high	0
840296_44_high_dose	PERI	left	high	0
840296_44_high_dose	PL	left	high	2
840296_44_high_dose	GU	left	high	0
840296_44_high_dose	HB	left	high	0
840296_44_high_dose	HPF	left	high	2
840296_44_high_dose	HY	left	high	36
840296_44_high_dose	PTLp	right	high	3
840296_44_high_dose	ACA	right	high	5
840296_44_high_dose	ILA	right	high	1
840296_44_high_dose	AI	right	high	64
840296_44_high_dose	FRP	right	high	0
840296_44_high_dose	AUD	right	high	0
840296_44_high_dose	RSP	right	high	3
840296_44_high_dose	MB	right	high	0
840296_44_high_dose	SS	right	high	134
840296_44_high_dose	STR	right	high	139
840296_44_high_dose	MO	right	high	108
840296_44_high_dose	TEa	right	high	0
840296_44_high_dose	TH	right	high	112
840296_44_high_dose	VIS	right	high	0
840296_44_high_dose	VISC	right	high	1
840296_44_high_dose	OLF	right	high	186
840296_44_high_dose	CTXsp	right	high	4
840296_44_high_dose	ORB	right	high	33
840296_44_high_dose	PAL	right	high	10
840296_44_high_dose	ECT	right	high	1
840296_44_high_dose	PERI	right	high	0
840296_44_high_dose	PL	right	high	1
840296_44_high_dose	GU	right	high	8
840296_44_high_dose	HB	right	high	0
840296_44_high_dose	HPF	right	high	5
840296_44_high_dose	HY	right	high	3
840297_55_low_dose	PTLp	left	low	0
840297_55_low_dose	ACA	left	low	0
840297_55_low_dose	ILA	left	low	0
840297_55_low_dose	AI	left	low	0
840297_55_low_dose	FRP	left	low	0
840297_55_low_dose	AUD	left	low	0
840297_55_low_dose	RSP	left	low	0
840297_55_low_dose	MB	left	low	4
840297_55_low_dose	SS	left	low	0
840297_55_low_dose	STR	left	low	345
840297_55_low_dose	MO	left	low	2
840297_55_low_dose	TEa	left	low	0
840297_55_low_dose	TH	left	low	20
840297_55_low_dose	VIS	left	low	7
840297_55_low_dose	VISC	left	low	0
840297_55_low_dose	OLF	left	low	171
840297_55_low_dose	CTXsp	left	low	0
840297_55_low_dose	ORB	left	low	0
840297_55_low_dose	PAL	left	low	42
840297_55_low_dose	ECT	left	low	0
840297_55_low_dose	PERI	left	low	0
840297_55_low_dose	PL	left	low	0
840297_55_low_dose	GU	left	low	0
840297_55_low_dose	HB	left	low	0
840297_55_low_dose	HPF	left	low	0
840297_55_low_dose	HY	left	low	35
840297_55_low_dose	PTLp	right	low	0
840297_55_low_dose	ACA	right	low	13
840297_55_low_dose	ILA	right	low	6
840297_55_low_dose	AI	right	low	156
840297_55_low_dose	FRP	right	low	7
840297_55_low_dose	AUD	right	low	2
840297_55_low_dose	RSP	right	low	0
840297_55_low_dose	MB	right	low	0
840297_55_low_dose	SS	right	low	477
840297_55_low_dose	STR	right	low	264
840297_55_low_dose	MO	right	low	92
840297_55_low_dose	TEa	right	low	7
840297_55_low_dose	TH	right	low	105
840297_55_low_dose	VIS	right	low	0
840297_55_low_dose	VISC	right	low	4
840297_55_low_dose	OLF	right	low	380
840297_55_low_dose	CTXsp	right	low	24
840297_55_low_dose	ORB	right	low	71
840297_55_low_dose	PAL	right	low	24
840297_55_low_dose	ECT	right	low	0
840297_55_low_dose	PERI	right	low	0
840297_55_low_dose	PL	right	low	8
840297_55_low_dose	GU	right	low	17
840297_55_low_dose	HB	right	low	0
840297_55_low_dose	HPF	right	low	14
840297_55_low_dose	HY	right	low	4
840299_35_high_dose	PTLp	left	high	0
840299_35_high_dose	ACA	left	high	6
840299_35_high_dose	ILA	left	high	0
840299_35_high_dose	AI	left	high	0
840299_35_high_dose	FRP	left	high	0
840299_35_high_dose	AUD	left	high	0
840299_35_high_dose	RSP	left	high	0
840299_35_high_dose	MB	left	high	2
840299_35_high_dose	SS	left	high	0
840299_35_high_dose	STR	left	high	223
840299_35_high_dose	MO	left	high	30
840299_35_high_dose	TEa	left	high	0
840299_35_high_dose	TH	left	high	13
840299_35_high_dose	VIS	left	high	0
840299_35_high_dose	VISC	left	high	0
840299_35_high_dose	OLF	left	high	209
840299_35_high_dose	CTXsp	left	high	2
840299_35_high_dose	ORB	left	high	19
840299_35_high_dose	PAL	left	high	20
840299_35_high_dose	ECT	left	high	0
840299_35_high_dose	PERI	left	high	0
840299_35_high_dose	PL	left	high	13
840299_35_high_dose	GU	left	high	0
840299_35_high_dose	HB	left	high	0
840299_35_high_dose	HPF	left	high	4
840299_35_high_dose	HY	left	high	20
840299_35_high_dose	PTLp	right	high	2
840299_35_high_dose	ACA	right	high	4
840299_35_high_dose	ILA	right	high	3
840299_35_high_dose	AI	right	high	39
840299_35_high_dose	FRP	right	high	0
840299_35_high_dose	AUD	right	high	0
840299_35_high_dose	RSP	right	high	0
840299_35_high_dose	MB	right	high	25
840299_35_high_dose	SS	right	high	38
840299_35_high_dose	STR	right	high	155
840299_35_high_dose	MO	right	high	52
840299_35_high_dose	TEa	right	high	0
840299_35_high_dose	TH	right	high	45
840299_35_high_dose	VIS	right	high	1
840299_35_high_dose	VISC	right	high	4
840299_35_high_dose	OLF	right	high	155
840299_35_high_dose	CTXsp	right	high	12
840299_35_high_dose	ORB	right	high	5
840299_35_high_dose	PAL	right	high	11
840299_35_high_dose	ECT	right	high	0
840299_35_high_dose	PERI	right	high	0
840299_35_high_dose	PL	right	high	1
840299_35_high_dose	GU	right	high	0
840299_35_high_dose	HB	right	high	0
840299_35_high_dose	HPF	right	high	43
840299_35_high_dose	HY	right	high	2
840299_36_low_dose	PTLp	left	low	0
840299_36_low_dose	ACA	left	low	1
840299_36_low_dose	ILA	left	low	0
840299_36_low_dose	AI	left	low	0
840299_36_low_dose	FRP	left	low	0
840299_36_low_dose	AUD	left	low	0
840299_36_low_dose	RSP	left	low	0
840299_36_low_dose	MB	left	low	0
840299_36_low_dose	SS	left	low	0
840299_36_low_dose	STR	left	low	213
840299_36_low_dose	MO	left	low	12
840299_36_low_dose	TEa	left	low	0
840299_36_low_dose	TH	left	low	19
840299_36_low_dose	VIS	left	low	0
840299_36_low_dose	VISC	left	low	0
840299_36_low_dose	OLF	left	low	137
840299_36_low_dose	CTXsp	left	low	0
840299_36_low_dose	ORB	left	low	0
840299_36_low_dose	PAL	left	low	36
840299_36_low_dose	ECT	left	low	0
840299_36_low_dose	PERI	left	low	0
840299_36_low_dose	PL	left	low	0
840299_36_low_dose	GU	left	low	0
840299_36_low_dose	HB	left	low	0
840299_36_low_dose	HPF	left	low	3
840299_36_low_dose	HY	left	low	25
840299_36_low_dose	PTLp	right	low	5
840299_36_low_dose	ACA	right	low	2
840299_36_low_dose	ILA	right	low	2
840299_36_low_dose	AI	right	low	76
840299_36_low_dose	FRP	right	low	48
840299_36_low_dose	AUD	right	low	0
840299_36_low_dose	RSP	right	low	2
840299_36_low_dose	MB	right	low	0
840299_36_low_dose	SS	right	low	256
840299_36_low_dose	STR	right	low	199
840299_36_low_dose	MO	right	low	140
840299_36_low_dose	TEa	right	low	0
840299_36_low_dose	TH	right	low	82
840299_36_low_dose	VIS	right	low	0
840299_36_low_dose	VISC	right	low	10
840299_36_low_dose	OLF	right	low	244
840299_36_low_dose	CTXsp	right	low	3
840299_36_low_dose	ORB	right	low	41
840299_36_low_dose	PAL	right	low	9
840299_36_low_dose	ECT	right	low	0
840299_36_low_dose	PERI	right	low	1
840299_36_low_dose	PL	right	low	2
840299_36_low_dose	GU	right	low	7
840299_36_low_dose	HB	right	low	0
840299_36_low_dose	HPF	right	low	2
840299_36_low_dose	HY	right	low	0
840299_38_low_dose	PTLp	left	low	0
840299_38_low_dose	ACA	left	low	3
840299_38_low_dose	ILA	left	low	1
840299_38_low_dose	AI	left	low	0
840299_38_low_dose	FRP	left	low	0
840299_38_low_dose	AUD	left	low	0
840299_38_low_dose	RSP	left	low	0
840299_38_low_dose	MB	left	low	0
840299_38_low_dose	SS	left	low	0
840299_38_low_dose	STR	left	low	233
840299_38_low_dose	MO	left	low	9
840299_38_low_dose	TEa	left	low	0
840299_38_low_dose	TH	left	low	18
840299_38_low_dose	VIS	left	low	0
840299_38_low_dose	VISC	left	low	0
840299_38_low_dose	OLF	left	low	152
840299_38_low_dose	CTXsp	left	low	0
840299_38_low_dose	ORB	left	low	0
840299_38_low_dose	PAL	left	low	24
840299_38_low_dose	ECT	left	low	0
840299_38_low_dose	PERI	left	low	0
840299_38_low_dose	PL	left	low	1
840299_38_low_dose	GU	left	low	0
840299_38_low_dose	HB	left	low	0
840299_38_low_dose	HPF	left	low	1
840299_38_low_dose	HY	left	low	19
840299_38_low_dose	PTLp	right	low	0
840299_38_low_dose	ACA	right	low	7
840299_38_low_dose	ILA	right	low	2
840299_38_low_dose	AI	right	low	67
840299_38_low_dose	FRP	right	low	0
840299_38_low_dose	AUD	right	low	0
840299_38_low_dose	RSP	right	low	0
840299_38_low_dose	MB	right	low	0
840299_38_low_dose	SS	right	low	244
840299_38_low_dose	STR	right	low	99
840299_38_low_dose	MO	right	low	134
840299_38_low_dose	TEa	right	low	0
840299_38_low_dose	TH	right	low	13
840299_38_low_dose	VIS	right	low	0
840299_38_low_dose	VISC	right	low	0
840299_38_low_dose	OLF	right	low	204
840299_38_low_dose	CTXsp	right	low	10
840299_38_low_dose	ORB	right	low	33
840299_38_low_dose	PAL	right	low	4
840299_38_low_dose	ECT	right	low	0
840299_38_low_dose	PERI	right	low	0
840299_38_low_dose	PL	right	low	1
840299_38_low_dose	GU	right	low	5
840299_38_low_dose	HB	right	low	0
840299_38_low_dose	HPF	right	low	1
840299_38_low_dose	HY	right	low	0
840302_34_low_dose	PTLp	left	low	0
840302_34_low_dose	ACA	left	low	0
840302_34_low_dose	ILA	left	low	0
840302_34_low_dose	AI	left	low	0
840302_34_low_dose	FRP	left	low	0
840302_34_low_dose	AUD	left	low	0
840302_34_low_dose	RSP	left	low	0
840302_34_low_dose	MB	left	low	0
840302_34_low_dose	SS	left	low	3
840302_34_low_dose	STR	left	low	200
840302_34_low_dose	MO	left	low	2
840302_34_low_dose	TEa	left	low	0
840302_34_low_dose	TH	left	low	10
840302_34_low_dose	VIS	left	low	0
840302_34_low_dose	VISC	left	low	0
840302_34_low_dose	OLF	left	low	190
840302_34_low_dose	CTXsp	left	low	3
840302_34_low_dose	ORB	left	low	0
840302_34_low_dose	PAL	left	low	36
840302_34_low_dose	ECT	left	low	0
840302_34_low_dose	PERI	left	low	0
840302_34_low_dose	PL	left	low	3
840302_34_low_dose	GU	left	low	0
840302_34_low_dose	HB	left	low	0
840302_34_low_dose	HPF	left	low	0
840302_34_low_dose	HY	left	low	17
840302_34_low_dose	PTLp	right	low	0
840302_34_low_dose	ACA	right	low	8
840302_34_low_dose	ILA	right	low	0
840302_34_low_dose	AI	right	low	43
840302_34_low_dose	FRP	right	low	0
840302_34_low_dose	AUD	right	low	0
840302_34_low_dose	RSP	right	low	5
840302_34_low_dose	MB	right	low	0
840302_34_low_dose	SS	right	low	113
840302_34_low_dose	STR	right	low	83
840302_34_low_dose	MO	right	low	97
840302_34_low_dose	TEa	right	low	0
840302_34_low_dose	TH	right	low	11
840302_34_low_dose	VIS	right	low	0
840302_34_low_dose	VISC	right	low	2
840302_34_low_dose	OLF	right	low	116
840302_34_low_dose	CTXsp	right	low	0
840302_34_low_dose	ORB	right	low	31
840302_34_low_dose	PAL	right	low	1
840302_34_low_dose	ECT	right	low	0
840302_34_low_dose	PERI	right	low	0
840302_34_low_dose	PL	right	low	3
840302_34_low_dose	GU	right	low	5
840302_34_low_dose	HB	right	low	0
840302_34_low_dose	HPF	right	low	7
840302_34_low_dose	HY	right	low	0
840304_22_placebo	PTLp	left	placebo	0
840304_22_placebo	ACA	left	placebo	1
840304_22_placebo	ILA	left	placebo	0
840304_22_placebo	AI	left	placebo	0
840304_22_placebo	FRP	left	placebo	0
840304_22_placebo	AUD	left	placebo	0
840304_22_placebo	RSP	left	placebo	0
840304_22_placebo	MB	left	placebo	0
840304_22_placebo	SS	left	placebo	0
840304_22_placebo	STR	left	placebo	400
840304_22_placebo	MO	left	placebo	3
840304_22_placebo	TEa	left	placebo	0
840304_22_placebo	TH	left	placebo	14
840304_22_placebo	VIS	left	placebo	0
840304_22_placebo	VISC	left	placebo	0
840304_22_placebo	OLF	left	placebo	244
840304_22_placebo	CTXsp	left	placebo	0
840304_22_placebo	ORB	left	placebo	0
840304_22_placebo	PAL	left	placebo	53
840304_22_placebo	ECT	left	placebo	0
840304_22_placebo	PERI	left	placebo	0
840304_22_placebo	PL	left	placebo	1
840304_22_placebo	GU	left	placebo	0
840304_22_placebo	HB	left	placebo	0
840304_22_placebo	HPF	left	placebo	2
840304_22_placebo	HY	left	placebo	41
840304_22_placebo	PTLp	right	placebo	0
840304_22_placebo	ACA	right	placebo	14
840304_22_placebo	ILA	right	placebo	3
840304_22_placebo	AI	right	placebo	116
840304_22_placebo	FRP	right	placebo	0
840304_22_placebo	AUD	right	placebo	0
840304_22_placebo	RSP	right	placebo	3
840304_22_placebo	MB	right	placebo	0
840304_22_placebo	SS	right	placebo	432
840304_22_placebo	STR	right	placebo	255
840304_22_placebo	MO	right	placebo	210
840304_22_placebo	TEa	right	placebo	0
840304_22_placebo	TH	right	placebo	24
840304_22_placebo	VIS	right	placebo	0
840304_22_placebo	VISC	right	placebo	0
840304_22_placebo	OLF	right	placebo	337
840304_22_placebo	CTXsp	right	placebo	3
840304_22_placebo	ORB	right	placebo	54
840304_22_placebo	PAL	right	placebo	34
840304_22_placebo	ECT	right	placebo	0
840304_22_placebo	PERI	right	placebo	0
840304_22_placebo	PL	right	placebo	21
840304_22_placebo	GU	right	placebo	15
840304_22_placebo	HB	right	placebo	0
840304_22_placebo	HPF	right	placebo	0
840304_22_placebo	HY	right	placebo	4
840340_46_placebo	PTLp	left	placebo	0
840340_46_placebo	ACA	left	placebo	0
840340_46_placebo	ILA	left	placebo	0
840340_46_placebo	AI	left	placebo	0
840340_46_placebo	FRP	left	placebo	0
840340_46_placebo	AUD	left	placebo	0
840340_46_placebo	RSP	left	placebo	0
840340_46_placebo	MB	left	placebo	19
840340_46_placebo	SS	left	placebo	0
840340_46_placebo	STR	left	placebo	275
840340_46_placebo	MO	left	placebo	0
840340_46_placebo	TEa	left	placebo	0
840340_46_placebo	TH	left	placebo	19
840340_46_placebo	VIS	left	placebo	0
840340_46_placebo	VISC	left	placebo	0
840340_46_placebo	OLF	left	placebo	121
840340_46_placebo	CTXsp	left	placebo	3
840340_46_placebo	ORB	left	placebo	0
840340_46_placebo	PAL	left	placebo	34
840340_46_placebo	ECT	left	placebo	0
840340_46_placebo	PERI	left	placebo	0
840340_46_placebo	PL	left	placebo	0
840340_46_placebo	GU	left	placebo	0
840340_46_placebo	HB	left	placebo	4
840340_46_placebo	HPF	left	placebo	3
840340_46_placebo	HY	left	placebo	39
840340_46_placebo	PTLp	right	placebo	0
840340_46_placebo	ACA	right	placebo	0
840340_46_placebo	ILA	right	placebo	2
840340_46_placebo	AI	right	placebo	75
840340_46_placebo	FRP	right	placebo	0
840340_46_placebo	AUD	right	placebo	0
840340_46_placebo	RSP	right	placebo	0
840340_46_placebo	MB	right	placebo	0
840340_46_placebo	SS	right	placebo	337
840340_46_placebo	STR	right	placebo	105
840340_46_placebo	MO	right	placebo	106
840340_46_placebo	TEa	right	placebo	0
840340_46_placebo	TH	right	placebo	7
840340_46_placebo	VIS	right	placebo	0
840340_46_placebo	VISC	right	placebo	7
840340_46_placebo	OLF	right	placebo	189
840340_46_placebo	CTXsp	right	placebo	1
840340_46_placebo	ORB	right	placebo	19
840340_46_placebo	PAL	right	placebo	8
840340_46_placebo	ECT	right	placebo	0
840340_46_placebo	PERI	right	placebo	0
840340_46_placebo	PL	right	placebo	0
840340_46_placebo	GU	right	placebo	20
840340_46_placebo	HB	right	placebo	0
840340_46_placebo	HPF	right	placebo	0
840340_46_placebo	HY	right	placebo	0

## Sheet: High dose, early
identifier	acronym	hemisphere	group	count
684372_18_low_dose	PTLp	left	low	0
684372_18_low_dose	ACA	left	low	5
684372_18_low_dose	ILA	left	low	49
684372_18_low_dose	AI	left	low	0
684372_18_low_dose	FRP	left	low	0
684372_18_low_dose	AUD	left	low	0
684372_18_low_dose	RSP	left	low	1
684372_18_low_dose	MB	left	low	0
684372_18_low_dose	SS	left	low	0
684372_18_low_dose	STR	left	low	60
684372_18_low_dose	MO	left	low	1
684372_18_low_dose	TEa	left	low	0
684372_18_low_dose	TH	left	low	115
684372_18_low_dose	VIS	left	low	0
684372_18_low_dose	VISC	left	low	0
684372_18_low_dose	OLF	left	low	150
684372_18_low_dose	CTXsp	left	low	0
684372_18_low_dose	ORB	left	low	1
684372_18_low_dose	PAL	left	low	23
684372_18_low_dose	ECT	left	low	0
684372_18_low_dose	PERI	left	low	0
684372_18_low_dose	PL	left	low	0
684372_18_low_dose	GU	left	low	0
684372_18_low_dose	HB	left	low	0
684372_18_low_dose	HPF	left	low	7
684372_18_low_dose	HY	left	low	27
684372_18_low_dose	PTLp	right	low	0
684372_18_low_dose	ACA	right	low	54
684372_18_low_dose	ILA	right	low	2
684372_18_low_dose	AI	right	low	200
684372_18_low_dose	FRP	right	low	7
684372_18_low_dose	AUD	right	low	1
684372_18_low_dose	RSP	right	low	10
684372_18_low_dose	MB	right	low	0
684372_18_low_dose	SS	right	low	341
684372_18_low_dose	STR	right	low	142
684372_18_low_dose	MO	right	low	97
684372_18_low_dose	TEa	right	low	9
684372_18_low_dose	TH	right	low	22
684372_18_low_dose	VIS	right	low	0
684372_18_low_dose	VISC	right	low	38
684372_18_low_dose	OLF	right	low	119
684372_18_low_dose	CTXsp	right	low	49
684372_18_low_dose	ORB	right	low	111
684372_18_low_dose	PAL	right	low	3
684372_18_low_dose	ECT	right	low	0
684372_18_low_dose	PERI	right	low	0
684372_18_low_dose	PL	right	low	23
684372_18_low_dose	GU	right	low	118
684372_18_low_dose	HB	right	low	0
684372_18_low_dose	HPF	right	low	83
684372_18_low_dose	HY	right	low	0
684372_7_low_dose	PTLp	left	low	0
684372_7_low_dose	ACA	left	low	2
684372_7_low_dose	ILA	left	low	28
684372_7_low_dose	AI	left	low	0
684372_7_low_dose	FRP	left	low	0
684372_7_low_dose	AUD	left	low	0
684372_7_low_dose	RSP	left	low	0
684372_7_low_dose	MB	left	low	0
684372_7_low_dose	SS	left	low	0
684372_7_low_dose	STR	left	low	59
684372_7_low_dose	MO	left	low	1
684372_7_low_dose	TEa	left	low	0
684372_7_low_dose	TH	left	low	32
684372_7_low_dose	VIS	left	low	0
684372_7_low_dose	VISC	left	low	0
684372_7_low_dose	OLF	left	low	86
684372_7_low_dose	CTXsp	left	low	2
684372_7_low_dose	ORB	left	low	0
684372_7_low_dose	PAL	left	low	34
684372_7_low_dose	ECT	left	low	0
684372_7_low_dose	PERI	left	low	0
684372_7_low_dose	PL	left	low	0
684372_7_low_dose	GU	left	low	0
684372_7_low_dose	HB	left	low	0
684372_7_low_dose	HPF	left	low	2
684372_7_low_dose	HY	left	low	43
684372_7_low_dose	PTLp	right	low	0
684372_7_low_dose	ACA	right	low	83
684372_7_low_dose	ILA	right	low	3
684372_7_low_dose	AI	right	low	220
684372_7_low_dose	FRP	right	low	13
684372_7_low_dose	AUD	right	low	0
684372_7_low_dose	RSP	right	low	0
684372_7_low_dose	MB	right	low	0
684372_7_low_dose	SS	right	low	160
684372_7_low_dose	STR	right	low	255
684372_7_low_dose	MO	right	low	91
684372_7_low_dose	TEa	right	low	0
684372_7_low_dose	TH	right	low	342
684372_7_low_dose	VIS	right	low	0
684372_7_low_dose	VISC	right	low	9
684372_7_low_dose	OLF	right	low	127
684372_7_low_dose	CTXsp	right	low	55
684372_7_low_dose	ORB	right	low	88
684372_7_low_dose	PAL	right	low	75
684372_7_low_dose	ECT	right	low	0
684372_7_low_dose	PERI	right	low	0
684372_7_low_dose	PL	right	low	28
684372_7_low_dose	GU	right	low	179
684372_7_low_dose	HB	right	low	0
684372_7_low_dose	HPF	right	low	1
684372_7_low_dose	HY	right	low	32
840227_21_high_dose	PTLp	left	high	0
840227_21_high_dose	ACA	left	high	3
840227_21_high_dose	ILA	left	high	20
840227_21_high_dose	AI	left	high	0
840227_21_high_dose	FRP	left	high	0
840227_21_high_dose	AUD	left	high	0
840227_21_high_dose	RSP	left	high	1
840227_21_high_dose	MB	left	high	0
840227_21_high_dose	SS	left	high	0
840227_21_high_dose	STR	left	high	112
840227_21_high_dose	MO	left	high	0
840227_21_high_dose	TEa	left	high	0
840227_21_high_dose	TH	left	high	255
840227_21_high_dose	VIS	left	high	0
840227_21_high_dose	VISC	left	high	0
840227_21_high_dose	OLF	left	high	144
840227_21_high_dose	CTXsp	left	high	2
840227_21_high_dose	ORB	left	high	4
840227_21_high_dose	PAL	left	high	60
840227_21_high_dose	ECT	left	high	0
840227_21_high_dose	PERI	left	high	0
840227_21_high_dose	PL	left	high	0
840227_21_high_dose	GU	left	high	0
840227_21_high_dose	HB	left	high	0
840227_21_high_dose	HPF	left	high	0
840227_21_high_dose	HY	left	high	109
840227_21_high_dose	PTLp	right	high	0
840227_21_high_dose	ACA	right	high	97
840227_21_high_dose	ILA	right	high	7
840227_21_high_dose	AI	right	high	240
840227_21_high_dose	FRP	right	high	14
840227_21_high_dose	AUD	right	high	0
840227_21_high_dose	RSP	right	high	3
840227_21_high_dose	MB	right	high	0
840227_21_high_dose	SS	right	high	329
840227_21_high_dose	STR	right	high	347
840227_21_high_dose	MO	right	high	140
840227_21_high_dose	TEa	right	high	0
840227_21_high_dose	TH	right	high	235
840227_21_high_dose	VIS	right	high	0
840227_21_high_dose	VISC	right	high	14
840227_21_high_dose	OLF	right	high	194
840227_21_high_dose	CTXsp	right	high	42
840227_21_high_dose	ORB	right	high	145
840227_21_high_dose	PAL	right	high	77
840227_21_high_dose	ECT	right	high	0
840227_21_high_dose	PERI	right	high	0
840227_21_high_dose	PL	right	high	32
840227_21_high_dose	GU	right	high	172
840227_21_high_dose	HB	right	high	0
840227_21_high_dose	HPF	right	high	30
840227_21_high_dose	HY	right	high	10
840227_22_high_dose	PTLp	left	high	0
840227_22_high_dose	ACA	left	high	4
840227_22_high_dose	ILA	left	high	4
840227_22_high_dose	AI	left	high	0
840227_22_high_dose	FRP	left	high	0
840227_22_high_dose	AUD	left	high	0
840227_22_high_dose	RSP	left	high	0
840227_22_high_dose	MB	left	high	53
840227_22_high_dose	SS	left	high	0
840227_22_high_dose	STR	left	high	82
840227_22_high_dose	MO	left	high	0
840227_22_high_dose	TEa	left	high	0
840227_22_high_dose	TH	left	high	273
840227_22_high_dose	VIS	left	high	0
840227_22_high_dose	VISC	left	high	0
840227_22_high_dose	OLF	left	high	120
840227_22_high_dose	CTXsp	left	high	1
840227_22_high_dose	ORB	left	high	0
840227_22_high_dose	PAL	left	high	24
840227_22_high_dose	ECT	left	high	0
840227_22_high_dose	PERI	left	high	0
840227_22_high_dose	PL	left	high	0
840227_22_high_dose	GU	left	high	0
840227_22_high_dose	HB	left	high	0
840227_22_high_dose	HPF	left	high	9
840227_22_high_dose	HY	left	high	41
840227_22_high_dose	PTLp	right	high	0
840227_22_high_dose	ACA	right	high	40
840227_22_high_dose	ILA	right	high	5
840227_22_high_dose	AI	right	high	122
840227_22_high_dose	FRP	right	high	14
840227_22_high_dose	AUD	right	high	4
840227_22_high_dose	RSP	right	high	0
840227_22_high_dose	MB	right	high	1
840227_22_high_dose	SS	right	high	292
840227_22_high_dose	STR	right	high	138
840227_22_high_dose	MO	right	high	97
840227_22_high_dose	TEa	right	high	2
840227_22_high_dose	TH	right	high	8
840227_22_high_dose	VIS	right	high	0
840227_22_high_dose	VISC	right	high	15
840227_22_high_dose	OLF	right	high	139
840227_22_high_dose	CTXsp	right	high	20
840227_22_high_dose	ORB	right	high	107
840227_22_high_dose	PAL	right	high	10
840227_22_high_dose	ECT	right	high	10
840227_22_high_dose	PERI	right	high	0
840227_22_high_dose	PL	right	high	20
840227_22_high_dose	GU	right	high	46
840227_22_high_dose	HB	right	high	0
840227_22_high_dose	HPF	right	high	24
840227_22_high_dose	HY	right	high	0
840228_14_high_dose	PTLp	left	high	0
840228_14_high_dose	ACA	left	high	5
840228_14_high_dose	ILA	left	high	49
840228_14_high_dose	AI	left	high	0
840228_14_high_dose	FRP	left	high	0
840228_14_high_dose	AUD	left	high	0
840228_14_high_dose	RSP	left	high	0
840228_14_high_dose	MB	left	high	0
840228_14_high_dose	SS	left	high	0
840228_14_high_dose	STR	left	high	86
840228_14_high_dose	MO	left	high	0
840228_14_high_dose	TEa	left	high	0
840228_14_high_dose	TH	left	high	156
840228_14_high_dose	VIS	left	high	0
840228_14_high_dose	VISC	left	high	0
840228_14_high_dose	OLF	left	high	189
840228_14_high_dose	CTXsp	left	high	4
840228_14_high_dose	ORB	left	high	2
840228_14_high_dose	PAL	left	high	24
840228_14_high_dose	ECT	left	high	0
840228_14_high_dose	PERI	left	high	0
840228_14_high_dose	PL	left	high	0
840228_14_high_dose	GU	left	high	0
840228_14_high_dose	HB	left	high	0
840228_14_high_dose	HPF	left	high	0
840228_14_high_dose	HY	left	high	49
840228_14_high_dose	PTLp	right	high	0
840228_14_high_dose	ACA	right	high	58
840228_14_high_dose	ILA	right	high	7
840228_14_high_dose	AI	right	high	225
840228_14_high_dose	FRP	right	high	8
840228_14_high_dose	AUD	right	high	0
840228_14_high_dose	RSP	right	high	0
840228_14_high_dose	MB	right	high	0
840228_14_high_dose	SS	right	high	237
840228_14_high_dose	STR	right	high	180
840228_14_high_dose	MO	right	high	146
840228_14_high_dose	TEa	right	high	0
840228_14_high_dose	TH	right	high	52
840228_14_high_dose	VIS	right	high	0
840228_14_high_dose	VISC	right	high	11
840228_14_high_dose	OLF	right	high	148
840228_14_high_dose	CTXsp	right	high	93
840228_14_high_dose	ORB	right	high	91
840228_14_high_dose	PAL	right	high	36
840228_14_high_dose	ECT	right	high	0
840228_14_high_dose	PERI	right	high	0
840228_14_high_dose	PL	right	high	21
840228_14_high_dose	GU	right	high	166
840228_14_high_dose	HB	right	high	0
840228_14_high_dose	HPF	right	high	1
840228_14_high_dose	HY	right	high	8
840228_16_high_dose	PTLp	left	high	0
840228_16_high_dose	ACA	left	high	2
840228_16_high_dose	ILA	left	high	40
840228_16_high_dose	AI	left	high	0
840228_16_high_dose	FRP	left	high	0
840228_16_high_dose	AUD	left	high	0
840228_16_high_dose	RSP	left	high	0
840228_16_high_dose	MB	left	high	0
840228_16_high_dose	SS	left	high	0
840228_16_high_dose	STR	left	high	79
840228_16_high_dose	MO	left	high	0
840228_16_high_dose	TEa	left	high	0
840228_16_high_dose	TH	left	high	163
840228_16_high_dose	VIS	left	high	0
840228_16_high_dose	VISC	left	high	0
840228_16_high_dose	OLF	left	high	108
840228_16_high_dose	CTXsp	left	high	0
840228_16_high_dose	ORB	left	high	0
840228_16_high_dose	PAL	left	high	31
840228_16_high_dose	ECT	left	high	0
840228_16_high_dose	PERI	left	high	0
840228_16_high_dose	PL	left	high	0
840228_16_high_dose	GU	left	high	0
840228_16_high_dose	HB	left	high	0
840228_16_high_dose	HPF	left	high	0
840228_16_high_dose	HY	left	high	45
840228_16_high_dose	PTLp	right	high	2
840228_16_high_dose	ACA	right	high	127
840228_16_high_dose	ILA	right	high	10
840228_16_high_dose	AI	right	high	224
840228_16_high_dose	FRP	right	high	9
840228_16_high_dose	AUD	right	high	0
840228_16_high_dose	RSP	right	high	2
840228_16_high_dose	MB	right	high	0
840228_16_high_dose	SS	right	high	256
840228_16_high_dose	STR	right	high	387
840228_16_high_dose	MO	right	high	145
840228_16_high_dose	TEa	right	high	6
840228_16_high_dose	TH	right	high	951
840228_16_high_dose	VIS	right	high	1
840228_16_high_dose	VISC	right	high	9
840228_16_high_dose	OLF	right	high	210
840228_16_high_dose	CTXsp	right	high	34
840228_16_high_dose	ORB	right	high	149
840228_16_high_dose	PAL	right	high	134
840228_16_high_dose	ECT	right	high	0
840228_16_high_dose	PERI	right	high	0
840228_16_high_dose	PL	right	high	56
840228_16_high_dose	GU	right	high	129
840228_16_high_dose	HB	right	high	0
840228_16_high_dose	HPF	right	high	150
840228_16_high_dose	HY	right	high	54
840231_28_high_dose	PTLp	left	high	0
840231_28_high_dose	ACA	left	high	2
840231_28_high_dose	ILA	left	high	38
840231_28_high_dose	AI	left	high	0
840231_28_high_dose	FRP	left	high	0
840231_28_high_dose	AUD	left	high	0
840231_28_high_dose	RSP	left	high	0
840231_28_high_dose	MB	left	high	0
840231_28_high_dose	SS	left	high	0
840231_28_high_dose	STR	left	high	64
840231_28_high_dose	MO	left	high	4
840231_28_high_dose	TEa	left	high	0
840231_28_high_dose	TH	left	high	66
840231_28_high_dose	VIS	left	high	0
840231_28_high_dose	VISC	left	high	0
840231_28_high_dose	OLF	left	high	153
840231_28_high_dose	CTXsp	left	high	3
840231_28_high_dose	ORB	left	high	2
840231_28_high_dose	PAL	left	high	22
840231_28_high_dose	ECT	left	high	0
840231_28_high_dose	PERI	left	high	0
840231_28_high_dose	PL	left	high	1
840231_28_high_dose	GU	left	high	0
840231_28_high_dose	HB	left	high	0
840231_28_high_dose	HPF	left	high	0
840231_28_high_dose	HY	left	high	42
840231_28_high_dose	PTLp	right	high	1
840231_28_high_dose	ACA	right	high	71
840231_28_high_dose	ILA	right	high	2
840231_28_high_dose	AI	right	high	118
840231_28_high_dose	FRP	right	high	9
840231_28_high_dose	AUD	right	high	0
840231_28_high_dose	RSP	right	high	0
840231_28_high_dose	MB	right	high	0
840231_28_high_dose	SS	right	high	192
840231_28_high_dose	STR	right	high	218
840231_28_high_dose	MO	right	high	96
840231_28_high_dose	TEa	right	high	0
840231_28_high_dose	TH	right	high	243
840231_28_high_dose	VIS	right	high	0
840231_28_high_dose	VISC	right	high	11
840231_28_high_dose	OLF	right	high	73
840231_28_high_dose	CTXsp	right	high	39
840231_28_high_dose	ORB	right	high	83
840231_28_high_dose	PAL	right	high	63
840231_28_high_dose	ECT	right	high	0
840231_28_high_dose	PERI	right	high	0
840231_28_high_dose	PL	right	high	21
840231_28_high_dose	GU	right	high	83
840231_28_high_dose	HB	right	high	0
840231_28_high_dose	HPF	right	high	42
840231_28_high_dose	HY	right	high	2
840231_29_high_dose	PTLp	left	high	0
840231_29_high_dose	ACA	left	high	10
840231_29_high_dose	ILA	left	high	49
840231_29_high_dose	AI	left	high	0
840231_29_high_dose	FRP	left	high	0
840231_29_high_dose	AUD	left	high	0
840231_29_high_dose	RSP	left	high	2
840231_29_high_dose	MB	left	high	33
840231_29_high_dose	SS	left	high	0
840231_29_high_dose	STR	left	high	83
840231_29_high_dose	MO	left	high	0
840231_29_high_dose	TEa	left	high	0
840231_29_high_dose	TH	left	high	312
840231_29_high_dose	VIS	left	high	0
840231_29_high_dose	VISC	left	high	0
840231_29_high_dose	OLF	left	high	183
840231_29_high_dose	CTXsp	left	high	1
840231_29_high_dose	ORB	left	high	1
840231_29_high_dose	PAL	left	high	29
840231_29_high_dose	ECT	left	high	0
840231_29_high_dose	PERI	left	high	0
840231_29_high_dose	PL	left	high	0
840231_29_high_dose	GU	left	high	0
840231_29_high_dose	HB	left	high	0
840231_29_high_dose	HPF	left	high	11
840231_29_high_dose	HY	left	high	78
840231_29_high_dose	PTLp	right	high	1
840231_29_high_dose	ACA	right	high	68
840231_29_high_dose	ILA	right	high	4
840231_29_high_dose	AI	right	high	127
840231_29_high_dose	FRP	right	high	8
840231_29_high_dose	AUD	right	high	1
840231_29_high_dose	RSP	right	high	0
840231_29_high_dose	MB	right	high	1
840231_29_high_dose	SS	right	high	278
840231_29_high_dose	STR	right	high	305
840231_29_high_dose	MO	right	high	110
840231_29_high_dose	TEa	right	high	16
840231_29_high_dose	TH	right	high	391
840231_29_high_dose	VIS	right	high	3
840231_29_high_dose	VISC	right	high	13
840231_29_high_dose	OLF	right	high	142
840231_29_high_dose	CTXsp	right	high	57
840231_29_high_dose	ORB	right	high	110
840231_29_high_dose	PAL	right	high	42
840231_29_high_dose	ECT	right	high	3
840231_29_high_dose	PERI	right	high	0
840231_29_high_dose	PL	right	high	31
840231_29_high_dose	GU	right	high	87
840231_29_high_dose	HB	right	high	0
840231_29_high_dose	HPF	right	high	63
840231_29_high_dose	HY	right	high	12
840231_30_high_dose	PTLp	left	high	0
840231_30_high_dose	ACA	left	high	2
840231_30_high_dose	ILA	left	high	48
840231_30_high_dose	AI	left	high	0
840231_30_high_dose	FRP	left	high	0
840231_30_high_dose	AUD	left	high	0
840231_30_high_dose	RSP	left	high	0
840231_30_high_dose	MB	left	high	0
840231_30_high_dose	SS	left	high	0
840231_30_high_dose	STR	left	high	81
840231_30_high_dose	MO	left	high	0
840231_30_high_dose	TEa	left	high	0
840231_30_high_dose	TH	left	high	105
840231_30_high_dose	VIS	left	high	0
840231_30_high_dose	VISC	left	high	0
840231_30_high_dose	OLF	left	high	162
840231_30_high_dose	CTXsp	left	high	1
840231_30_high_dose	ORB	left	high	1
840231_30_high_dose	PAL	left	high	48
840231_30_high_dose	ECT	left	high	0
840231_30_high_dose	PERI	left	high	0
840231_30_high_dose	PL	left	high	0
840231_30_high_dose	GU	left	high	0
840231_30_high_dose	HB	left	high	0
840231_30_high_dose	HPF	left	high	0
840231_30_high_dose	HY	left	high	30
840231_30_high_dose	PTLp	right	high	0
840231_30_high_dose	ACA	right	high	92
840231_30_high_dose	ILA	right	high	5
840231_30_high_dose	AI	right	high	177
840231_30_high_dose	FRP	right	high	11
840231_30_high_dose	AUD	right	high	0
840231_30_high_dose	RSP	right	high	0
840231_30_high_dose	MB	right	high	0
840231_30_high_dose	SS	right	high	169
840231_30_high_dose	STR	right	high	268
840231_30_high_dose	MO	right	high	126
840231_30_high_dose	TEa	right	high	0
840231_30_high_dose	TH	right	high	1
840231_30_high_dose	VIS	right	high	0
840231_30_high_dose	VISC	right	high	3
840231_30_high_dose	OLF	right	high	146
840231_30_high_dose	CTXsp	right	high	33
840231_30_high_dose	ORB	right	high	127
840231_30_high_dose	PAL	right	high	29
840231_30_high_dose	ECT	right	high	0
840231_30_high_dose	PERI	right	high	0
840231_30_high_dose	PL	right	high	34
840231_30_high_dose	GU	right	high	81
840231_30_high_dose	HB	right	high	0
840231_30_high_dose	HPF	right	high	3
840231_30_high_dose	HY	right	high	3
840233_20_placebo	PTLp	left	placebo	0
840233_20_placebo	ACA	left	placebo	3
840233_20_placebo	ILA	left	placebo	26
840233_20_placebo	AI	left	placebo	1
840233_20_placebo	FRP	left	placebo	0
840233_20_placebo	AUD	left	placebo	0
840233_20_placebo	RSP	left	placebo	0
840233_20_placebo	MB	left	placebo	0
840233_20_placebo	SS	left	placebo	0
840233_20_placebo	STR	left	placebo	107
840233_20_placebo	MO	left	placebo	0
840233_20_placebo	TEa	left	placebo	0
840233_20_placebo	TH	left	placebo	267
840233_20_placebo	VIS	left	placebo	0
840233_20_placebo	VISC	left	placebo	0
840233_20_placebo	OLF	left	placebo	135
840233_20_placebo	CTXsp	left	placebo	5
840233_20_placebo	ORB	left	placebo	0
840233_20_placebo	PAL	left	placebo	49
840233_20_placebo	ECT	left	placebo	0
840233_20_placebo	PERI	left	placebo	0
840233_20_placebo	PL	left	placebo	0
840233_20_placebo	GU	left	placebo	0
840233_20_placebo	HB	left	placebo	0
840233_20_placebo	HPF	left	placebo	6
840233_20_placebo	HY	left	placebo	29
840233_20_placebo	PTLp	right	placebo	0
840233_20_placebo	ACA	right	placebo	58
840233_20_placebo	ILA	right	placebo	5
840233_20_placebo	AI	right	placebo	176
840233_20_placebo	FRP	right	placebo	6
840233_20_placebo	AUD	right	placebo	0
840233_20_placebo	RSP	right	placebo	0
840233_20_placebo	MB	right	placebo	0
840233_20_placebo	SS	right	placebo	254
840233_20_placebo	STR	right	placebo	190
840233_20_placebo	MO	right	placebo	88
840233_20_placebo	TEa	right	placebo	0
840233_20_placebo	TH	right	placebo	39
840233_20_placebo	VIS	right	placebo	0
840233_20_placebo	VISC	right	placebo	15
840233_20_placebo	OLF	right	placebo	123
840233_20_placebo	CTXsp	right	placebo	28
840233_20_placebo	ORB	right	placebo	75
840233_20_placebo	PAL	right	placebo	10
840233_20_placebo	ECT	right	placebo	0
840233_20_placebo	PERI	right	placebo	0
840233_20_placebo	PL	right	placebo	17
840233_20_placebo	GU	right	placebo	132
840233_20_placebo	HB	right	placebo	0
840233_20_placebo	HPF	right	placebo	1
840233_20_placebo	HY	right	placebo	0
840233_51_placebo	PTLp	left	placebo	0
840233_51_placebo	ACA	left	placebo	2
840233_51_placebo	ILA	left	placebo	55
840233_51_placebo	AI	left	placebo	0
840233_51_placebo	FRP	left	placebo	0
840233_51_placebo	AUD	left	placebo	0
840233_51_placebo	RSP	left	placebo	0
840233_51_placebo	MB	left	placebo	62
840233_51_placebo	SS	left	placebo	0
840233_51_placebo	STR	left	placebo	86
840233_51_placebo	MO	left	placebo	0
840233_51_placebo	TEa	left	placebo	0
840233_51_placebo	TH	left	placebo	279
840233_51_placebo	VIS	left	placebo	0
840233_51_placebo	VISC	left	placebo	0
840233_51_placebo	OLF	left	placebo	152
840233_51_placebo	CTXsp	left	placebo	5
840233_51_placebo	ORB	left	placebo	1
840233_51_placebo	PAL	left	placebo	28
840233_51_placebo	ECT	left	placebo	0
840233_51_placebo	PERI	left	placebo	0
840233_51_placebo	PL	left	placebo	0
840233_51_placebo	GU	left	placebo	0
840233_51_placebo	HB	left	placebo	0
840233_51_placebo	HPF	left	placebo	3
840233_51_placebo	HY	left	placebo	123
840233_51_placebo	PTLp	right	placebo	5
840233_51_placebo	ACA	right	placebo	61
840233_51_placebo	ILA	right	placebo	3
840233_51_placebo	AI	right	placebo	167
840233_51_placebo	FRP	right	placebo	15
840233_51_placebo	AUD	right	placebo	0
840233_51_placebo	RSP	right	placebo	0
840233_51_placebo	MB	right	placebo	1
840233_51_placebo	SS	right	placebo	272
840233_51_placebo	STR	right	placebo	262
840233_51_placebo	MO	right	placebo	98
840233_51_placebo	TEa	right	placebo	1
840233_51_placebo	TH	right	placebo	662
840233_51_placebo	VIS	right	placebo	0
840233_51_placebo	VISC	right	placebo	8
840233_51_placebo	OLF	right	placebo	150
840233_51_placebo	CTXsp	right	placebo	31
840233_51_placebo	ORB	right	placebo	94
840233_51_placebo	PAL	right	placebo	74
840233_51_placebo	ECT	right	placebo	0
840233_51_placebo	PERI	right	placebo	0
840233_51_placebo	PL	right	placebo	27
840233_51_placebo	GU	right	placebo	107
840233_51_placebo	HB	right	placebo	0
840233_51_placebo	HPF	right	placebo	120
840233_51_placebo	HY	right	placebo	33
840233_62_placebo	PTLp	left	placebo	0
840233_62_placebo	ACA	left	placebo	8
840233_62_placebo	ILA	left	placebo	52
840233_62_placebo	AI	left	placebo	0
840233_62_placebo	FRP	left	placebo	0
840233_62_placebo	AUD	left	placebo	0
840233_62_placebo	RSP	left	placebo	0
840233_62_placebo	MB	left	placebo	0
840233_62_placebo	SS	left	placebo	0
840233_62_placebo	STR	left	placebo	81
840233_62_placebo	MO	left	placebo	1
840233_62_placebo	TEa	left	placebo	0
840233_62_placebo	TH	left	placebo	151
840233_62_placebo	VIS	left	placebo	0
840233_62_placebo	VISC	left	placebo	0
840233_62_placebo	OLF	left	placebo	167
840233_62_placebo	CTXsp	left	placebo	2
840233_62_placebo	ORB	left	placebo	5
840233_62_placebo	PAL	left	placebo	39
840233_62_placebo	ECT	left	placebo	0
840233_62_placebo	PERI	left	placebo	0
840233_62_placebo	PL	left	placebo	0
840233_62_placebo	GU	left	placebo	0
840233_62_placebo	HB	left	placebo	0
840233_62_placebo	HPF	left	placebo	2
840233_62_placebo	HY	left	placebo	61
840233_62_placebo	PTLp	right	placebo	0
840233_62_placebo	ACA	right	placebo	116
840233_62_placebo	ILA	right	placebo	9
840233_62_placebo	AI	right	placebo	141
840233_62_placebo	FRP	right	placebo	13
840233_62_placebo	AUD	right	placebo	1
840233_62_placebo	RSP	right	placebo	5
840233_62_placebo	MB	right	placebo	0
840233_62_placebo	SS	right	placebo	281
840233_62_placebo	STR	right	placebo	247
840233_62_placebo	MO	right	placebo	118
840233_62_placebo	TEa	right	placebo	4
840233_62_placebo	TH	right	placebo	453
840233_62_placebo	VIS	right	placebo	4
840233_62_placebo	VISC	right	placebo	11
840233_62_placebo	OLF	right	placebo	129
840233_62_placebo	CTXsp	right	placebo	13
840233_62_placebo	ORB	right	placebo	137
840233_62_placebo	PAL	right	placebo	59
840233_62_placebo	ECT	right	placebo	4
840233_62_placebo	PERI	right	placebo	0
840233_62_placebo	PL	right	placebo	51
840233_62_placebo	GU	right	placebo	65
840233_62_placebo	HB	right	placebo	0
840233_62_placebo	HPF	right	placebo	129
840233_62_placebo	HY	right	placebo	16
840234_41_low_dose	PTLp	left	low	0
840234_41_low_dose	ACA	left	low	1
840234_41_low_dose	ILA	left	low	36
840234_41_low_dose	AI	left	low	0
840234_41_low_dose	FRP	left	low	0
840234_41_low_dose	AUD	left	low	0
840234_41_low_dose	RSP	left	low	0
840234_41_low_dose	MB	left	low	2
840234_41_low_dose	SS	left	low	0
840234_41_low_dose	STR	left	low	48
840234_41_low_dose	MO	left	low	0
840234_41_low_dose	TEa	left	low	0
840234_41_low_dose	TH	left	low	295
840234_41_low_dose	VIS	left	low	0
840234_41_low_dose	VISC	left	low	0
840234_41_low_dose	OLF	left	low	103
840234_41_low_dose	CTXsp	left	low	6
840234_41_low_dose	ORB	left	low	0
840234_41_low_dose	PAL	left	low	33
840234_41_low_dose	ECT	left	low	0
840234_41_low_dose	PERI	left	low	0
840234_41_low_dose	PL	left	low	0
840234_41_low_dose	GU	left	low	0
840234_41_low_dose	HB	left	low	0
840234_41_low_dose	HPF	left	low	6
840234_41_low_dose	HY	left	low	82
840234_41_low_dose	PTLp	right	low	0
840234_41_low_dose	ACA	right	low	73
840234_41_low_dose	ILA	right	low	5
840234_41_low_dose	AI	right	low	192
840234_41_low_dose	FRP	right	low	10
840234_41_low_dose	AUD	right	low	0
840234_41_low_dose	RSP	right	low	0
840234_41_low_dose	MB	right	low	0
840234_41_low_dose	SS	right	low	167
840234_41_low_dose	STR	right	low	140
840234_41_low_dose	MO	right	low	118
840234_41_low_dose	TEa	right	low	0
840234_41_low_dose	TH	right	low	79
840234_41_low_dose	VIS	right	low	0
840234_41_low_dose	VISC	right	low	3
840234_41_low_dose	OLF	right	low	72
840234_41_low_dose	CTXsp	right	low	13
840234_41_low_dose	ORB	right	low	84
840234_41_low_dose	PAL	right	low	3
840234_41_low_dose	ECT	right	low	0
840234_41_low_dose	PERI	right	low	0
840234_41_low_dose	PL	right	low	27
840234_41_low_dose	GU	right	low	82
840234_41_low_dose	HB	right	low	0
840234_41_low_dose	HPF	right	low	44
840234_41_low_dose	HY	right	low	0
840235_54_palcebo	PTLp	left	placebo	0
840235_54_palcebo	ACA	left	placebo	5
840235_54_palcebo	ILA	left	placebo	39
840235_54_palcebo	AI	left	placebo	0
840235_54_palcebo	FRP	left	placebo	0
840235_54_palcebo	AUD	left	placebo	0
840235_54_palcebo	RSP	left	placebo	0
840235_54_palcebo	MB	left	placebo	30
840235_54_palcebo	SS	left	placebo	0
840235_54_palcebo	STR	left	placebo	63
840235_54_palcebo	MO	left	placebo	2
840235_54_palcebo	TEa	left	placebo	0
840235_54_palcebo	TH	left	placebo	187
840235_54_palcebo	VIS	left	placebo	0
840235_54_palcebo	VISC	left	placebo	0
840235_54_palcebo	OLF	left	placebo	140
840235_54_palcebo	CTXsp	left	placebo	0
840235_54_palcebo	ORB	left	placebo	1
840235_54_palcebo	PAL	left	placebo	16
840235_54_palcebo	ECT	left	placebo	0
840235_54_palcebo	PERI	left	placebo	0
840235_54_palcebo	PL	left	placebo	0
840235_54_palcebo	GU	left	placebo	0
840235_54_palcebo	HB	left	placebo	0
840235_54_palcebo	HPF	left	placebo	0
840235_54_palcebo	HY	left	placebo	60
840235_54_palcebo	PTLp	right	placebo	0
840235_54_palcebo	ACA	right	placebo	54
840235_54_palcebo	ILA	right	placebo	6
840235_54_palcebo	AI	right	placebo	111
840235_54_palcebo	FRP	right	placebo	11
840235_54_palcebo	AUD	right	placebo	0
840235_54_palcebo	RSP	right	placebo	1
840235_54_palcebo	MB	right	placebo	20
840235_54_palcebo	SS	right	placebo	173
840235_54_palcebo	STR	right	placebo	115
840235_54_palcebo	MO	right	placebo	74
840235_54_palcebo	TEa	right	placebo	12
840235_54_palcebo	TH	right	placebo	515
840235_54_palcebo	VIS	right	placebo	0
840235_54_palcebo	VISC	right	placebo	4
840235_54_palcebo	OLF	right	placebo	114
840235_54_palcebo	CTXsp	right	placebo	19
840235_54_palcebo	ORB	right	placebo	104
840235_54_palcebo	PAL	right	placebo	31
840235_54_palcebo	ECT	right	placebo	0
840235_54_palcebo	PERI	right	placebo	0
840235_54_palcebo	PL	right	placebo	35
840235_54_palcebo	GU	right	placebo	44
840235_54_palcebo	HB	right	placebo	0
840235_54_palcebo	HPF	right	placebo	117
840235_54_palcebo	HY	right	placebo	33
840236_34_placebo	PTLp	left	placebo	0
840236_34_placebo	ACA	left	placebo	5
840236_34_placebo	ILA	left	placebo	42
840236_34_placebo	AI	left	placebo	1
840236_34_placebo	FRP	left	placebo	0
840236_34_placebo	AUD	left	placebo	0
840236_34_placebo	RSP	left	placebo	0
840236_34_placebo	MB	left	placebo	0
840236_34_placebo	SS	left	placebo	0
840236_34_placebo	STR	left	placebo	86
840236_34_placebo	MO	left	placebo	0
840236_34_placebo	TEa	left	placebo	0
840236_34_placebo	TH	left	placebo	169
840236_34_placebo	VIS	left	placebo	0
840236_34_placebo	VISC	left	placebo	0
840236_34_placebo	OLF	left	placebo	185
840236_34_placebo	CTXsp	left	placebo	2
840236_34_placebo	ORB	left	placebo	0
840236_34_placebo	PAL	left	placebo	41
840236_34_placebo	ECT	left	placebo	0
840236_34_placebo	PERI	left	placebo	0
840236_34_placebo	PL	left	placebo	0
840236_34_placebo	GU	left	placebo	0
840236_34_placebo	HB	left	placebo	0
840236_34_placebo	HPF	left	placebo	1
840236_34_placebo	HY	left	placebo	52
840236_34_placebo	PTLp	right	placebo	0
840236_34_placebo	ACA	right	placebo	47
840236_34_placebo	ILA	right	placebo	4
840236_34_placebo	AI	right	placebo	203
840236_34_placebo	FRP	right	placebo	23
840236_34_placebo	AUD	right	placebo	0
840236_34_placebo	RSP	right	placebo	0
840236_34_placebo	MB	right	placebo	0
840236_34_placebo	SS	right	placebo	191
840236_34_placebo	STR	right	placebo	330
840236_34_placebo	MO	right	placebo	109
840236_34_placebo	TEa	right	placebo	0
840236_34_placebo	TH	right	placebo	160
840236_34_placebo	VIS	right	placebo	0
840236_34_placebo	VISC	right	placebo	4
840236_34_placebo	OLF	right	placebo	158
840236_34_placebo	CTXsp	right	placebo	46
840236_34_placebo	ORB	right	placebo	108
840236_34_placebo	PAL	right	placebo	91
840236_34_placebo	ECT	right	placebo	0
840236_34_placebo	PERI	right	placebo	0
840236_34_placebo	PL	right	placebo	24
840236_34_placebo	GU	right	placebo	120
840236_34_placebo	HB	right	placebo	0
840236_34_placebo	HPF	right	placebo	17
840236_34_placebo	HY	right	placebo	0
840237_31_low_dose	PTLp	left	low	0
840237_31_low_dose	ACA	left	low	3
840237_31_low_dose	ILA	left	low	64
840237_31_low_dose	AI	left	low	0
840237_31_low_dose	FRP	left	low	0
840237_31_low_dose	AUD	left	low	0
840237_31_low_dose	RSP	left	low	0
840237_31_low_dose	MB	left	low	0
840237_31_low_dose	SS	left	low	0
840237_31_low_dose	STR	left	low	81
840237_31_low_dose	MO	left	low	0
840237_31_low_dose	TEa	left	low	0
840237_31_low_dose	TH	left	low	0
840237_31_low_dose	VIS	left	low	0
840237_31_low_dose	VISC	left	low	0
840237_31_low_dose	OLF	left	low	131
840237_31_low_dose	CTXsp	left	low	1
840237_31_low_dose	ORB	left	low	4
840237_31_low_dose	PAL	left	low	7
840237_31_low_dose	ECT	left	low	0
840237_31_low_dose	PERI	left	low	0
840237_31_low_dose	PL	left	low	0
840237_31_low_dose	GU	left	low	0
840237_31_low_dose	HB	left	low	0
840237_31_low_dose	HPF	left	low	0
840237_31_low_dose	HY	left	low	1
840237_31_low_dose	PTLp	right	low	1
840237_31_low_dose	ACA	right	low	79
840237_31_low_dose	ILA	right	low	6
840237_31_low_dose	AI	right	low	225
840237_31_low_dose	FRP	right	low	8
840237_31_low_dose	AUD	right	low	0
840237_31_low_dose	RSP	right	low	0
840237_31_low_dose	MB	right	low	0
840237_31_low_dose	SS	right	low	333
840237_31_low_dose	STR	right	low	260
840237_31_low_dose	MO	right	low	134
840237_31_low_dose	TEa	right	low	0
840237_31_low_dose	TH	right	low	92
840237_31_low_dose	VIS	right	low	0
840237_31_low_dose	VISC	right	low	17
840237_31_low_dose	OLF	right	low	169
840237_31_low_dose	CTXsp	right	low	46
840237_31_low_dose	ORB	right	low	130
840237_31_low_dose	PAL	right	low	52
840237_31_low_dose	ECT	right	low	0
840237_31_low_dose	PERI	right	low	0
840237_31_low_dose	PL	right	low	26
840237_31_low_dose	GU	right	low	206
840237_31_low_dose	HB	right	low	0
840237_31_low_dose	HPF	right	low	34
840237_31_low_dose	HY	right	low	2
840237_48_low_dose	PTLp	left	low	0
840237_48_low_dose	ACA	left	low	3
840237_48_low_dose	ILA	left	low	41
840237_48_low_dose	AI	left	low	0
840237_48_low_dose	FRP	left	low	0
840237_48_low_dose	AUD	left	low	0
840237_48_low_dose	RSP	left	low	1
840237_48_low_dose	MB	left	low	0
840237_48_low_dose	SS	left	low	0
840237_48_low_dose	STR	left	low	89
840237_48_low_dose	MO	left	low	0
840237_48_low_dose	TEa	left	low	0
840237_48_low_dose	TH	left	low	272
840237_48_low_dose	VIS	left	low	0
840237_48_low_dose	VISC	left	low	0
840237_48_low_dose	OLF	left	low	155
840237_48_low_dose	CTXsp	left	low	0
840237_48_low_dose	ORB	left	low	1
840237_48_low_dose	PAL	left	low	49
840237_48_low_dose	ECT	left	low	0
840237_48_low_dose	PERI	left	low	0
840237_48_low_dose	PL	left	low	0
840237_48_low_dose	GU	left	low	0
840237_48_low_dose	HB	left	low	0
840237_48_low_dose	HPF	left	low	0
840237_48_low_dose	HY	left	low	76
840237_48_low_dose	PTLp	right	low	0
840237_48_low_dose	ACA	right	low	107
840237_48_low_dose	ILA	right	low	6
840237_48_low_dose	AI	right	low	214
840237_48_low_dose	FRP	right	low	16
840237_48_low_dose	AUD	right	low	0
840237_48_low_dose	RSP	right	low	0
840237_48_low_dose	MB	right	low	0
840237_48_low_dose	SS	right	low	337
840237_48_low_dose	STR	right	low	510
840237_48_low_dose	MO	right	low	129
840237_48_low_dose	TEa	right	low	0
840237_48_low_dose	TH	right	low	98
840237_48_low_dose	VIS	right	low	0
840237_48_low_dose	VISC	right	low	6
840237_48_low_dose	OLF	right	low	213
840237_48_low_dose	CTXsp	right	low	57
840237_48_low_dose	ORB	right	low	125
840237_48_low_dose	PAL	right	low	71
840237_48_low_dose	ECT	right	low	0
840237_48_low_dose	PERI	right	low	0
840237_48_low_dose	PL	right	low	41
840237_48_low_dose	GU	right	low	116
840237_48_low_dose	HB	right	low	0
840237_48_low_dose	HPF	right	low	12
840237_48_low_dose	HY	right	low	8
840237_58_60_low_dose	PTLp	left	low	7
840237_58_60_low_dose	ACA	left	low	1
840237_58_60_low_dose	ILA	left	low	21
840237_58_60_low_dose	AI	left	low	2
840237_58_60_low_dose	FRP	left	low	1
840237_58_60_low_dose	AUD	left	low	0
840237_58_60_low_dose	RSP	left	low	13
840237_58_60_low_dose	MB	left	low	1
840237_58_60_low_dose	SS	left	low	10
840237_58_60_low_dose	STR	left	low	152
840237_58_60_low_dose	MO	left	low	39
840237_58_60_low_dose	TEa	left	low	1
840237_58_60_low_dose	TH	left	low	290
840237_58_60_low_dose	VIS	left	low	0
840237_58_60_low_dose	VISC	left	low	2
840237_58_60_low_dose	OLF	left	low	153
840237_58_60_low_dose	CTXsp	left	low	44
840237_58_60_low_dose	ORB	left	low	2
840237_58_60_low_dose	PAL	left	low	57
840237_58_60_low_dose	ECT	left	low	3
840237_58_60_low_dose	PERI	left	low	0
840237_58_60_low_dose	PL	left	low	0
840237_58_60_low_dose	GU	left	low	0
840237_58_60_low_dose	HB	left	low	0
840237_58_60_low_dose	HPF	left	low	52
840237_58_60_low_dose	HY	left	low	35
840237_58_60_low_dose	PTLp	right	low	0
840237_58_60_low_dose	ACA	right	low	36
840237_58_60_low_dose	ILA	right	low	3
840237_58_60_low_dose	AI	right	low	152
840237_58_60_low_dose	FRP	right	low	4
840237_58_60_low_dose	AUD	right	low	0
840237_58_60_low_dose	RSP	right	low	0
840237_58_60_low_dose	MB	right	low	0
840237_58_60_low_dose	SS	right	low	147
840237_58_60_low_dose	STR	right	low	105
840237_58_60_low_dose	MO	right	low	89
840237_58_60_low_dose	TEa	right	low	3
840237_58_60_low_dose	TH	right	low	90
840237_58_60_low_dose	VIS	right	low	0
840237_58_60_low_dose	VISC	right	low	1
840237_58_60_low_dose	OLF	right	low	76
840237_58_60_low_dose	CTXsp	right	low	15
840237_58_60_low_dose	ORB	right	low	55
840237_58_60_low_dose	PAL	right	low	11
840237_58_60_low_dose	ECT	right	low	0
840237_58_60_low_dose	PERI	right	low	0
840237_58_60_low_dose	PL	right	low	9
840237_58_60_low_dose	GU	right	low	63
840237_58_60_low_dose	HB	right	low	0
840237_58_60_low_dose	HPF	right	low	20
840237_58_60_low_dose	HY	right	low	0
840238_53_high_dose	PTLp	left	high	0
840238_53_high_dose	ACA	left	high	7
840238_53_high_dose	ILA	left	high	54
840238_53_high_dose	AI	left	high	0
840238_53_high_dose	FRP	left	high	0
840238_53_high_dose	AUD	left	high	0
840238_53_high_dose	RSP	left	high	0
840238_53_high_dose	MB	left	high	0
840238_53_high_dose	SS	left	high	0
840238_53_high_dose	STR	left	high	58
840238_53_high_dose	MO	left	high	2
840238_53_high_dose	TEa	left	high	0
840238_53_high_dose	TH	left	high	195
840238_53_high_dose	VIS	left	high	0
840238_53_high_dose	VISC	left	high	0
840238_53_high_dose	OLF	left	high	137
840238_53_high_dose	CTXsp	left	high	0
840238_53_high_dose	ORB	left	high	0
840238_53_high_dose	PAL	left	high	30
840238_53_high_dose	ECT	left	high	0
840238_53_high_dose	PERI	left	high	0
840238_53_high_dose	PL	left	high	0
840238_53_high_dose	GU	left	high	0
840238_53_high_dose	HB	left	high	0
840238_53_high_dose	HPF	left	high	0
840238_53_high_dose	HY	left	high	57
840238_53_high_dose	PTLp	right	high	0
840238_53_high_dose	ACA	right	high	77
840238_53_high_dose	ILA	right	high	7
840238_53_high_dose	AI	right	high	186
840238_53_high_dose	FRP	right	high	10
840238_53_high_dose	AUD	right	high	0
840238_53_high_dose	RSP	right	high	0
840238_53_high_dose	MB	right	high	13
840238_53_high_dose	SS	right	high	299
840238_53_high_dose	STR	right	high	396
840238_53_high_dose	MO	right	high	125
840238_53_high_dose	TEa	right	high	11
840238_53_high_dose	TH	right	high	730
840238_53_high_dose	VIS	right	high	0
840238_53_high_dose	VISC	right	high	27
840238_53_high_dose	OLF	right	high	223
840238_53_high_dose	CTXsp	right	high	39
840238_53_high_dose	ORB	right	high	119
840238_53_high_dose	PAL	right	high	82
840238_53_high_dose	ECT	right	high	2
840238_53_high_dose	PERI	right	high	0
840238_53_high_dose	PL	right	high	20
840238_53_high_dose	GU	right	high	100
840238_53_high_dose	HB	right	high	0
840238_53_high_dose	HPF	right	high	82
840238_53_high_dose	HY	right	high	30
840239_15_placebo	PTLp	left	placebo	0
840239_15_placebo	ACA	left	placebo	2
840239_15_placebo	ILA	left	placebo	0
840239_15_placebo	AI	left	placebo	0
840239_15_placebo	FRP	left	placebo	0
840239_15_placebo	AUD	left	placebo	0
840239_15_placebo	RSP	left	placebo	0
840239_15_placebo	MB	left	placebo	1
840239_15_placebo	SS	left	placebo	0
840239_15_placebo	STR	left	placebo	92
840239_15_placebo	MO	left	placebo	0
840239_15_placebo	TEa	left	placebo	0
840239_15_placebo	TH	left	placebo	353
840239_15_placebo	VIS	left	placebo	0
840239_15_placebo	VISC	left	placebo	0
840239_15_placebo	OLF	left	placebo	105
840239_15_placebo	CTXsp	left	placebo	23
840239_15_placebo	ORB	left	placebo	0
840239_15_placebo	PAL	left	placebo	64
840239_15_placebo	ECT	left	placebo	0
840239_15_placebo	PERI	left	placebo	0
840239_15_placebo	PL	left	placebo	0
840239_15_placebo	GU	left	placebo	0
840239_15_placebo	HB	left	placebo	0
840239_15_placebo	HPF	left	placebo	0
840239_15_placebo	HY	left	placebo	67
840239_15_placebo	PTLp	right	placebo	5
840239_15_placebo	ACA	right	placebo	63
840239_15_placebo	ILA	right	placebo	4
840239_15_placebo	AI	right	placebo	240
840239_15_placebo	FRP	right	placebo	13
840239_15_placebo	AUD	right	placebo	0
840239_15_placebo	RSP	right	placebo	0
840239_15_placebo	MB	right	placebo	62
840239_15_placebo	SS	right	placebo	445
840239_15_placebo	STR	right	placebo	372
840239_15_placebo	MO	right	placebo	99
840239_15_placebo	TEa	right	placebo	1
840239_15_placebo	TH	right	placebo	807
840239_15_placebo	VIS	right	placebo	0
840239_15_placebo	VISC	right	placebo	17
840239_15_placebo	OLF	right	placebo	198
840239_15_placebo	CTXsp	right	placebo	115
840239_15_placebo	ORB	right	placebo	85
840239_15_placebo	PAL	right	placebo	105
840239_15_placebo	ECT	right	placebo	0
840239_15_placebo	PERI	right	placebo	0
840239_15_placebo	PL	right	placebo	28
840239_15_placebo	GU	right	placebo	252
840239_15_placebo	HB	right	placebo	0
840239_15_placebo	HPF	right	placebo	184
840239_15_placebo	HY	right	placebo	138
840239_1_placebo	PTLp	left	placebo	0
840239_1_placebo	ACA	left	placebo	2
840239_1_placebo	ILA	left	placebo	41
840239_1_placebo	AI	left	placebo	0
840239_1_placebo	FRP	left	placebo	0
840239_1_placebo	AUD	left	placebo	0
840239_1_placebo	RSP	left	placebo	0
840239_1_placebo	MB	left	placebo	0
840239_1_placebo	SS	left	placebo	0
840239_1_placebo	STR	left	placebo	92
840239_1_placebo	MO	left	placebo	0
840239_1_placebo	TEa	left	placebo	0
840239_1_placebo	TH	left	placebo	193
840239_1_placebo	VIS	left	placebo	0
840239_1_placebo	VISC	left	placebo	0
840239_1_placebo	OLF	left	placebo	132
840239_1_placebo	CTXsp	left	placebo	5
840239_1_placebo	ORB	left	placebo	0
840239_1_placebo	PAL	left	placebo	34
840239_1_placebo	ECT	left	placebo	0
840239_1_placebo	PERI	left	placebo	0
840239_1_placebo	PL	left	placebo	0
840239_1_placebo	GU	left	placebo	0
840239_1_placebo	HB	left	placebo	0
840239_1_placebo	HPF	left	placebo	2
840239_1_placebo	HY	left	placebo	42
840239_1_placebo	PTLp	right	placebo	1
840239_1_placebo	ACA	right	placebo	50
840239_1_placebo	ILA	right	placebo	1
840239_1_placebo	AI	right	placebo	192
840239_1_placebo	FRP	right	placebo	12
840239_1_placebo	AUD	right	placebo	2
840239_1_placebo	RSP	right	placebo	0
840239_1_placebo	MB	right	placebo	0
840239_1_placebo	SS	right	placebo	271
840239_1_placebo	STR	right	placebo	412
840239_1_placebo	MO	right	placebo	118
840239_1_placebo	TEa	right	placebo	19
840239_1_placebo	TH	right	placebo	597
840239_1_placebo	VIS	right	placebo	0
840239_1_placebo	VISC	right	placebo	18
840239_1_placebo	OLF	right	placebo	174
840239_1_placebo	CTXsp	right	placebo	35
840239_1_placebo	ORB	right	placebo	119
840239_1_placebo	PAL	right	placebo	86
840239_1_placebo	ECT	right	placebo	1
840239_1_placebo	PERI	right	placebo	0
840239_1_placebo	PL	right	placebo	20
840239_1_placebo	GU	right	placebo	171
840239_1_placebo	HB	right	placebo	0
840239_1_placebo	HPF	right	placebo	116
840239_1_placebo	HY	right	placebo	11
840239_6_placebo	PTLp	left	placebo	0
840239_6_placebo	ACA	left	placebo	5
840239_6_placebo	ILA	left	placebo	7
840239_6_placebo	AI	left	placebo	0
840239_6_placebo	FRP	left	placebo	0
840239_6_placebo	AUD	left	placebo	0
840239_6_placebo	RSP	left	placebo	0
840239_6_placebo	MB	left	placebo	10
840239_6_placebo	SS	left	placebo	0
840239_6_placebo	STR	left	placebo	24
840239_6_placebo	MO	left	placebo	0
840239_6_placebo	TEa	left	placebo	0
840239_6_placebo	TH	left	placebo	273
840239_6_placebo	VIS	left	placebo	0
840239_6_placebo	VISC	left	placebo	0
840239_6_placebo	OLF	left	placebo	103
840239_6_placebo	CTXsp	left	placebo	3
840239_6_placebo	ORB	left	placebo	0
840239_6_placebo	PAL	left	placebo	74
840239_6_placebo	ECT	left	placebo	0
840239_6_placebo	PERI	left	placebo	0
840239_6_placebo	PL	left	placebo	0
840239_6_placebo	GU	left	placebo	0
840239_6_placebo	HB	left	placebo	0
840239_6_placebo	HPF	left	placebo	0
840239_6_placebo	HY	left	placebo	84
840239_6_placebo	PTLp	right	placebo	2
840239_6_placebo	ACA	right	placebo	83
840239_6_placebo	ILA	right	placebo	2
840239_6_placebo	AI	right	placebo	251
840239_6_placebo	FRP	right	placebo	12
840239_6_placebo	AUD	right	placebo	0
840239_6_placebo	RSP	right	placebo	0
840239_6_placebo	MB	right	placebo	9
840239_6_placebo	SS	right	placebo	367
840239_6_placebo	STR	right	placebo	292
840239_6_placebo	MO	right	placebo	109
840239_6_placebo	TEa	right	placebo	0
840239_6_placebo	TH	right	placebo	295
840239_6_placebo	VIS	right	placebo	0
840239_6_placebo	VISC	right	placebo	14
840239_6_placebo	OLF	right	placebo	143
840239_6_placebo	CTXsp	right	placebo	55
840239_6_placebo	ORB	right	placebo	112
840239_6_placebo	PAL	right	placebo	26
840239_6_placebo	ECT	right	placebo	0
840239_6_placebo	PERI	right	placebo	0
840239_6_placebo	PL	right	placebo	20
840239_6_placebo	GU	right	placebo	196
840239_6_placebo	HB	right	placebo	0
840239_6_placebo	HPF	right	placebo	160
840239_6_placebo	HY	right	placebo	8
840246_3_placebo	PTLp	left	placebo	1
840246_3_placebo	ACA	left	placebo	3
840246_3_placebo	ILA	left	placebo	16
840246_3_placebo	AI	left	placebo	0
840246_3_placebo	FRP	left	placebo	0
840246_3_placebo	AUD	left	placebo	0
840246_3_placebo	RSP	left	placebo	15
840246_3_placebo	MB	left	placebo	0
840246_3_placebo	SS	left	placebo	1
840246_3_placebo	STR	left	placebo	50
840246_3_placebo	MO	left	placebo	45
840246_3_placebo	TEa	left	placebo	0
840246_3_placebo	TH	left	placebo	60
840246_3_placebo	VIS	left	placebo	0
840246_3_placebo	VISC	left	placebo	0
840246_3_placebo	OLF	left	placebo	110
840246_3_placebo	CTXsp	left	placebo	2
840246_3_placebo	ORB	left	placebo	2
840246_3_placebo	PAL	left	placebo	10
840246_3_placebo	ECT	left	placebo	0
840246_3_placebo	PERI	left	placebo	0
840246_3_placebo	PL	left	placebo	0
840246_3_placebo	GU	left	placebo	0
840246_3_placebo	HB	left	placebo	0
840246_3_placebo	HPF	left	placebo	10
840246_3_placebo	HY	left	placebo	9
840246_3_placebo	PTLp	right	placebo	0
840246_3_placebo	ACA	right	placebo	43
840246_3_placebo	ILA	right	placebo	5
840246_3_placebo	AI	right	placebo	120
840246_3_placebo	FRP	right	placebo	12
840246_3_placebo	AUD	right	placebo	0
840246_3_placebo	RSP	right	placebo	3
840246_3_placebo	MB	right	placebo	0
840246_3_placebo	SS	right	placebo	144
840246_3_placebo	STR	right	placebo	107
840246_3_placebo	MO	right	placebo	120
840246_3_placebo	TEa	right	placebo	0
840246_3_placebo	TH	right	placebo	2
840246_3_placebo	VIS	right	placebo	0
840246_3_placebo	VISC	right	placebo	3
840246_3_placebo	OLF	right	placebo	86
840246_3_placebo	CTXsp	right	placebo	8
840246_3_placebo	ORB	right	placebo	126
840246_3_placebo	PAL	right	placebo	3
840246_3_placebo	ECT	right	placebo	0
840246_3_placebo	PERI	right	placebo	0
840246_3_placebo	PL	right	placebo	14
840246_3_placebo	GU	right	placebo	58
840246_3_placebo	HB	right	placebo	0
840246_3_placebo	HPF	right	placebo	0
840246_3_placebo	HY	right	placebo	0
840256_45_placebo	PTLp	left	placebo	0
840256_45_placebo	ACA	left	placebo	6
840256_45_placebo	ILA	left	placebo	37
840256_45_placebo	AI	left	placebo	0
840256_45_placebo	FRP	left	placebo	0
840256_45_placebo	AUD	left	placebo	0
840256_45_placebo	RSP	left	placebo	1
840256_45_placebo	MB	left	placebo	0
840256_45_placebo	SS	left	placebo	1
840256_45_placebo	STR	left	placebo	52
840256_45_placebo	MO	left	placebo	1
840256_45_placebo	TEa	left	placebo	0
840256_45_placebo	TH	left	placebo	210
840256_45_placebo	VIS	left	placebo	0
840256_45_placebo	VISC	left	placebo	0
840256_45_placebo	OLF	left	placebo	141
840256_45_placebo	CTXsp	left	placebo	3
840256_45_placebo	ORB	left	placebo	0
840256_45_placebo	PAL	left	placebo	31
840256_45_placebo	ECT	left	placebo	0
840256_45_placebo	PERI	left	placebo	0
840256_45_placebo	PL	left	placebo	0
840256_45_placebo	GU	left	placebo	0
840256_45_placebo	HB	left	placebo	0
840256_45_placebo	HPF	left	placebo	6
840256_45_placebo	HY	left	placebo	69
840256_45_placebo	PTLp	right	placebo	3
840256_45_placebo	ACA	right	placebo	61
840256_45_placebo	ILA	right	placebo	4
840256_45_placebo	AI	right	placebo	161
840256_45_placebo	FRP	right	placebo	8
840256_45_placebo	AUD	right	placebo	0
840256_45_placebo	RSP	right	placebo	7
840256_45_placebo	MB	right	placebo	0
840256_45_placebo	SS	right	placebo	277
840256_45_placebo	STR	right	placebo	285
840256_45_placebo	MO	right	placebo	127
840256_45_placebo	TEa	right	placebo	3
840256_45_placebo	TH	right	placebo	530
840256_45_placebo	VIS	right	placebo	0
840256_45_placebo	VISC	right	placebo	4
840256_45_placebo	OLF	right	placebo	122
840256_45_placebo	CTXsp	right	placebo	26
840256_45_placebo	ORB	right	placebo	114
840256_45_placebo	PAL	right	placebo	84
840256_45_placebo	ECT	right	placebo	1
840256_45_placebo	PERI	right	placebo	1
840256_45_placebo	PL	right	placebo	25
840256_45_placebo	GU	right	placebo	102
840256_45_placebo	HB	right	placebo	0
840256_45_placebo	HPF	right	placebo	114
840256_45_placebo	HY	right	placebo	2
840295_20_high_dose	PTLp	left	high	0
840295_20_high_dose	ACA	left	high	7
840295_20_high_dose	ILA	left	high	24
840295_20_high_dose	AI	left	high	0
840295_20_high_dose	FRP	left	high	0
840295_20_high_dose	AUD	left	high	0
840295_20_high_dose	RSP	left	high	0
840295_20_high_dose	MB	left	high	0
840295_20_high_dose	SS	left	high	0
840295_20_high_dose	STR	left	high	79
840295_20_high_dose	MO	left	high	0
840295_20_high_dose	TEa	left	high	0
840295_20_high_dose	TH	left	high	131
840295_20_high_dose	VIS	left	high	0
840295_20_high_dose	VISC	left	high	0
840295_20_high_dose	OLF	left	high	108
840295_20_high_dose	CTXsp	left	high	1
840295_20_high_dose	ORB	left	high	3
840295_20_high_dose	PAL	left	high	53
840295_20_high_dose	ECT	left	high	0
840295_20_high_dose	PERI	left	high	0
840295_20_high_dose	PL	left	high	2
840295_20_high_dose	GU	left	high	0
840295_20_high_dose	HB	left	high	0
840295_20_high_dose	HPF	left	high	0
840295_20_high_dose	HY	left	high	33
840295_20_high_dose	PTLp	right	high	0
840295_20_high_dose	ACA	right	high	72
840295_20_high_dose	ILA	right	high	12
840295_20_high_dose	AI	right	high	107
840295_20_high_dose	FRP	right	high	11
840295_20_high_dose	AUD	right	high	0
840295_20_high_dose	RSP	right	high	0
840295_20_high_dose	MB	right	high	0
840295_20_high_dose	SS	right	high	161
840295_20_high_dose	STR	right	high	156
840295_20_high_dose	MO	right	high	59
840295_20_high_dose	TEa	right	high	11
840295_20_high_dose	TH	right	high	287
840295_20_high_dose	VIS	right	high	0
840295_20_high_dose	VISC	right	high	4
840295_20_high_dose	OLF	right	high	115
840295_20_high_dose	CTXsp	right	high	32
840295_20_high_dose	ORB	right	high	83
840295_20_high_dose	PAL	right	high	50
840295_20_high_dose	ECT	right	high	0
840295_20_high_dose	PERI	right	high	0
840295_20_high_dose	PL	right	high	13
840295_20_high_dose	GU	right	high	54
840295_20_high_dose	HB	right	high	0
840295_20_high_dose	HPF	right	high	52
840295_20_high_dose	HY	right	high	11
840296_44_high_dose	PTLp	left	high	0
840296_44_high_dose	ACA	left	high	2
840296_44_high_dose	ILA	left	high	20
840296_44_high_dose	AI	left	high	0
840296_44_high_dose	FRP	left	high	0
840296_44_high_dose	AUD	left	high	0
840296_44_high_dose	RSP	left	high	0
840296_44_high_dose	MB	left	high	0
840296_44_high_dose	SS	left	high	0
840296_44_high_dose	STR	left	high	35
840296_44_high_dose	MO	left	high	2
840296_44_high_dose	TEa	left	high	0
840296_44_high_dose	TH	left	high	129
840296_44_high_dose	VIS	left	high	0
840296_44_high_dose	VISC	left	high	0
840296_44_high_dose	OLF	left	high	96
840296_44_high_dose	CTXsp	left	high	0
840296_44_high_dose	ORB	left	high	4
840296_44_high_dose	PAL	left	high	9
840296_44_high_dose	ECT	left	high	0
840296_44_high_dose	PERI	left	high	0
840296_44_high_dose	PL	left	high	0
840296_44_high_dose	GU	left	high	0
840296_44_high_dose	HB	left	high	0
840296_44_high_dose	HPF	left	high	7
840296_44_high_dose	HY	left	high	55
840296_44_high_dose	PTLp	right	high	1
840296_44_high_dose	ACA	right	high	41
840296_44_high_dose	ILA	right	high	0
840296_44_high_dose	AI	right	high	113
840296_44_high_dose	FRP	right	high	12
840296_44_high_dose	AUD	right	high	0
840296_44_high_dose	RSP	right	high	0
840296_44_high_dose	MB	right	high	0
840296_44_high_dose	SS	right	high	120
840296_44_high_dose	STR	right	high	138
840296_44_high_dose	MO	right	high	50
840296_44_high_dose	TEa	right	high	3
840296_44_high_dose	TH	right	high	373
840296_44_high_dose	VIS	right	high	0
840296_44_high_dose	VISC	right	high	0
840296_44_high_dose	OLF	right	high	91
840296_44_high_dose	CTXsp	right	high	18
840296_44_high_dose	ORB	right	high	75
840296_44_high_dose	PAL	right	high	48
840296_44_high_dose	ECT	right	high	0
840296_44_high_dose	PERI	right	high	0
840296_44_high_dose	PL	right	high	22
840296_44_high_dose	GU	right	high	41
840296_44_high_dose	HB	right	high	0
840296_44_high_dose	HPF	right	high	33
840296_44_high_dose	HY	right	high	3
840297_55_low_dose	PTLp	left	low	0
840297_55_low_dose	ACA	left	low	7
840297_55_low_dose	ILA	left	low	2
840297_55_low_dose	AI	left	low	0
840297_55_low_dose	FRP	left	low	0
840297_55_low_dose	AUD	left	low	0
840297_55_low_dose	RSP	left	low	2
840297_55_low_dose	MB	left	low	30
840297_55_low_dose	SS	left	low	0
840297_55_low_dose	STR	left	low	69
840297_55_low_dose	MO	left	low	0
840297_55_low_dose	TEa	left	low	0
840297_55_low_dose	TH	left	low	313
840297_55_low_dose	VIS	left	low	0
840297_55_low_dose	VISC	left	low	0
840297_55_low_dose	OLF	left	low	132
840297_55_low_dose	CTXsp	left	low	0
840297_55_low_dose	ORB	left	low	0
840297_55_low_dose	PAL	left	low	36
840297_55_low_dose	ECT	left	low	0
840297_55_low_dose	PERI	left	low	0
840297_55_low_dose	PL	left	low	0
840297_55_low_dose	GU	left	low	0
840297_55_low_dose	HB	left	low	0
840297_55_low_dose	HPF	left	low	0
840297_55_low_dose	HY	left	low	78
840297_55_low_dose	PTLp	right	low	0
840297_55_low_dose	ACA	right	low	70
840297_55_low_dose	ILA	right	low	10
840297_55_low_dose	AI	right	low	212
840297_55_low_dose	FRP	right	low	12
840297_55_low_dose	AUD	right	low	0
840297_55_low_dose	RSP	right	low	1
840297_55_low_dose	MB	right	low	0
840297_55_low_dose	SS	right	low	306
840297_55_low_dose	STR	right	low	345
840297_55_low_dose	MO	right	low	119
840297_55_low_dose	TEa	right	low	0
840297_55_low_dose	TH	right	low	453
840297_55_low_dose	VIS	right	low	0
840297_55_low_dose	VISC	right	low	5
840297_55_low_dose	OLF	right	low	173
840297_55_low_dose	CTXsp	right	low	49
840297_55_low_dose	ORB	right	low	117
840297_55_low_dose	PAL	right	low	82
840297_55_low_dose	ECT	right	low	0
840297_55_low_dose	PERI	right	low	0
840297_55_low_dose	PL	right	low	40
840297_55_low_dose	GU	right	low	153
840297_55_low_dose	HB	right	low	0
840297_55_low_dose	HPF	right	low	30
840297_55_low_dose	HY	right	low	30
840299_35_high_dose	PTLp	left	high	0
840299_35_high_dose	ACA	left	high	3
840299_35_high_dose	ILA	left	high	53
840299_35_high_dose	AI	left	high	0
840299_35_high_dose	FRP	left	high	0
840299_35_high_dose	AUD	left	high	0
840299_35_high_dose	RSP	left	high	3
840299_35_high_dose	MB	left	high	36
840299_35_high_dose	SS	left	high	0
840299_35_high_dose	STR	left	high	27
840299_35_high_dose	MO	left	high	5
840299_35_high_dose	TEa	left	high	0
840299_35_high_dose	TH	left	high	83
840299_35_high_dose	VIS	left	high	0
840299_35_high_dose	VISC	left	high	0
840299_35_high_dose	OLF	left	high	211
840299_35_high_dose	CTXsp	left	high	13
840299_35_high_dose	ORB	left	high	3
840299_35_high_dose	PAL	left	high	16
840299_35_high_dose	ECT	left	high	0
840299_35_high_dose	PERI	left	high	0
840299_35_high_dose	PL	left	high	0
840299_35_high_dose	GU	left	high	0
840299_35_high_dose	HB	left	high	0
840299_35_high_dose	HPF	left	high	4
840299_35_high_dose	HY	left	high	81
840299_35_high_dose	PTLp	right	high	0
840299_35_high_dose	ACA	right	high	51
840299_35_high_dose	ILA	right	high	1
840299_35_high_dose	AI	right	high	105
840299_35_high_dose	FRP	right	high	3
840299_35_high_dose	AUD	right	high	0
840299_35_high_dose	RSP	right	high	0
840299_35_high_dose	MB	right	high	71
840299_35_high_dose	SS	right	high	24
840299_35_high_dose	STR	right	high	181
840299_35_high_dose	MO	right	high	28
840299_35_high_dose	TEa	right	high	0
840299_35_high_dose	TH	right	high	248
840299_35_high_dose	VIS	right	high	0
840299_35_high_dose	VISC	right	high	1
840299_35_high_dose	OLF	right	high	87
840299_35_high_dose	CTXsp	right	high	41
840299_35_high_dose	ORB	right	high	33
840299_35_high_dose	PAL	right	high	20
840299_35_high_dose	ECT	right	high	0
840299_35_high_dose	PERI	right	high	0
840299_35_high_dose	PL	right	high	13
840299_35_high_dose	GU	right	high	79
840299_35_high_dose	HB	right	high	0
840299_35_high_dose	HPF	right	high	25
840299_35_high_dose	HY	right	high	25
840299_36_low_dose	PTLp	left	low	0
840299_36_low_dose	ACA	left	low	6
840299_36_low_dose	ILA	left	low	44
840299_36_low_dose	AI	left	low	0
840299_36_low_dose	FRP	left	low	0
840299_36_low_dose	AUD	left	low	0
840299_36_low_dose	RSP	left	low	2
840299_36_low_dose	MB	left	low	0
840299_36_low_dose	SS	left	low	0
840299_36_low_dose	STR	left	low	58
840299_36_low_dose	MO	left	low	17
840299_36_low_dose	TEa	left	low	0
840299_36_low_dose	TH	left	low	171
840299_36_low_dose	VIS	left	low	0
840299_36_low_dose	VISC	left	low	0
840299_36_low_dose	OLF	left	low	69
840299_36_low_dose	CTXsp	left	low	0
840299_36_low_dose	ORB	left	low	2
840299_36_low_dose	PAL	left	low	8
840299_36_low_dose	ECT	left	low	0
840299_36_low_dose	PERI	left	low	0
840299_36_low_dose	PL	left	low	0
840299_36_low_dose	GU	left	low	0
840299_36_low_dose	HB	left	low	0
840299_36_low_dose	HPF	left	low	7
840299_36_low_dose	HY	left	low	41
840299_36_low_dose	PTLp	right	low	0
840299_36_low_dose	ACA	right	low	59
840299_36_low_dose	ILA	right	low	4
840299_36_low_dose	AI	right	low	126
840299_36_low_dose	FRP	right	low	8
840299_36_low_dose	AUD	right	low	0
840299_36_low_dose	RSP	right	low	2
840299_36_low_dose	MB	right	low	0
840299_36_low_dose	SS	right	low	258
840299_36_low_dose	STR	right	low	187
840299_36_low_dose	MO	right	low	89
840299_36_low_dose	TEa	right	low	1
840299_36_low_dose	TH	right	low	253
840299_36_low_dose	VIS	right	low	0
840299_36_low_dose	VISC	right	low	9
840299_36_low_dose	OLF	right	low	134
840299_36_low_dose	CTXsp	right	low	24
840299_36_low_dose	ORB	right	low	87
840299_36_low_dose	PAL	right	low	59
840299_36_low_dose	ECT	right	low	0
840299_36_low_dose	PERI	right	low	0
840299_36_low_dose	PL	right	low	14
840299_36_low_dose	GU	right	low	67
840299_36_low_dose	HB	right	low	0
840299_36_low_dose	HPF	right	low	52
840299_36_low_dose	HY	right	low	11
840299_38_low_dose	PTLp	left	low	0
840299_38_low_dose	ACA	left	low	5
840299_38_low_dose	ILA	left	low	39
840299_38_low_dose	AI	left	low	0
840299_38_low_dose	FRP	left	low	0
840299_38_low_dose	AUD	left	low	0
840299_38_low_dose	RSP	left	low	1
840299_38_low_dose	MB	left	low	0
840299_38_low_dose	SS	left	low	3
840299_38_low_dose	STR	left	low	65
840299_38_low_dose	MO	left	low	0
840299_38_low_dose	TEa	left	low	0
840299_38_low_dose	TH	left	low	200
840299_38_low_dose	VIS	left	low	0
840299_38_low_dose	VISC	left	low	0
840299_38_low_dose	OLF	left	low	104
840299_38_low_dose	CTXsp	left	low	29
840299_38_low_dose	ORB	left	low	0
840299_38_low_dose	PAL	left	low	14
840299_38_low_dose	ECT	left	low	0
840299_38_low_dose	PERI	left	low	0
840299_38_low_dose	PL	left	low	0
840299_38_low_dose	GU	left	low	0
840299_38_low_dose	HB	left	low	0
840299_38_low_dose	HPF	left	low	0
840299_38_low_dose	HY	left	low	43
840299_38_low_dose	PTLp	right	low	0
840299_38_low_dose	ACA	right	low	87
840299_38_low_dose	ILA	right	low	4
840299_38_low_dose	AI	right	low	147
840299_38_low_dose	FRP	right	low	21
840299_38_low_dose	AUD	right	low	0
840299_38_low_dose	RSP	right	low	0
840299_38_low_dose	MB	right	low	0
840299_38_low_dose	SS	right	low	142
840299_38_low_dose	STR	right	low	125
840299_38_low_dose	MO	right	low	137
840299_38_low_dose	TEa	right	low	0
840299_38_low_dose	TH	right	low	71
840299_38_low_dose	VIS	right	low	0
840299_38_low_dose	VISC	right	low	0
840299_38_low_dose	OLF	right	low	77
840299_38_low_dose	CTXsp	right	low	13
840299_38_low_dose	ORB	right	low	119
840299_38_low_dose	PAL	right	low	35
840299_38_low_dose	ECT	right	low	0
840299_38_low_dose	PERI	right	low	0
840299_38_low_dose	PL	right	low	40
840299_38_low_dose	GU	right	low	39
840299_38_low_dose	HB	right	low	0
840299_38_low_dose	HPF	right	low	5
840299_38_low_dose	HY	right	low	1
840302_34_low_dose	PTLp	left	low	0
840302_34_low_dose	ACA	left	low	1
840302_34_low_dose	ILA	left	low	25
840302_34_low_dose	AI	left	low	0
840302_34_low_dose	FRP	left	low	0
840302_34_low_dose	AUD	left	low	0
840302_34_low_dose	RSP	left	low	0
840302_34_low_dose	MB	left	low	2
840302_34_low_dose	SS	left	low	0
840302_34_low_dose	STR	left	low	76
840302_34_low_dose	MO	left	low	0
840302_34_low_dose	TEa	left	low	0
840302_34_low_dose	TH	left	low	150
840302_34_low_dose	VIS	left	low	0
840302_34_low_dose	VISC	left	low	0
840302_34_low_dose	OLF	left	low	96
840302_34_low_dose	CTXsp	left	low	2
840302_34_low_dose	ORB	left	low	0
840302_34_low_dose	PAL	left	low	20
840302_34_low_dose	ECT	left	low	0
840302_34_low_dose	PERI	left	low	0
840302_34_low_dose	PL	left	low	0
840302_34_low_dose	GU	left	low	0
840302_34_low_dose	HB	left	low	0
840302_34_low_dose	HPF	left	low	0
840302_34_low_dose	HY	left	low	56
840302_34_low_dose	PTLp	right	low	0
840302_34_low_dose	ACA	right	low	31
840302_34_low_dose	ILA	right	low	5
840302_34_low_dose	AI	right	low	70
840302_34_low_dose	FRP	right	low	9
840302_34_low_dose	AUD	right	low	0
840302_34_low_dose	RSP	right	low	0
840302_34_low_dose	MB	right	low	0
840302_34_low_dose	SS	right	low	82
840302_34_low_dose	STR	right	low	70
840302_34_low_dose	MO	right	low	48
840302_34_low_dose	TEa	right	low	2
840302_34_low_dose	TH	right	low	79
840302_34_low_dose	VIS	right	low	0
840302_34_low_dose	VISC	right	low	5
840302_34_low_dose	OLF	right	low	45
840302_34_low_dose	CTXsp	right	low	5
840302_34_low_dose	ORB	right	low	51
840302_34_low_dose	PAL	right	low	12
840302_34_low_dose	ECT	right	low	0
840302_34_low_dose	PERI	right	low	1
840302_34_low_dose	PL	right	low	13
840302_34_low_dose	GU	right	low	38
840302_34_low_dose	HB	right	low	0
840302_34_low_dose	HPF	right	low	15
840302_34_low_dose	HY	right	low	0
840304_22_placebo	PTLp	left	placebo	0
840304_22_placebo	ACA	left	placebo	4
840304_22_placebo	ILA	left	placebo	58
840304_22_placebo	AI	left	placebo	0
840304_22_placebo	FRP	left	placebo	0
840304_22_placebo	AUD	left	placebo	0
840304_22_placebo	RSP	left	placebo	0
840304_22_placebo	MB	left	placebo	0
840304_22_placebo	SS	left	placebo	0
840304_22_placebo	STR	left	placebo	86
840304_22_placebo	MO	left	placebo	5
840304_22_placebo	TEa	left	placebo	0
840304_22_placebo	TH	left	placebo	230
840304_22_placebo	VIS	left	placebo	0
840304_22_placebo	VISC	left	placebo	0
840304_22_placebo	OLF	left	placebo	187
840304_22_placebo	CTXsp	left	placebo	0
840304_22_placebo	ORB	left	placebo	1
840304_22_placebo	PAL	left	placebo	81
840304_22_placebo	ECT	left	placebo	0
840304_22_placebo	PERI	left	placebo	0
840304_22_placebo	PL	left	placebo	0
840304_22_placebo	GU	left	placebo	0
840304_22_placebo	HB	left	placebo	0
840304_22_placebo	HPF	left	placebo	0
840304_22_placebo	HY	left	placebo	71
840304_22_placebo	PTLp	right	placebo	0
840304_22_placebo	ACA	right	placebo	84
840304_22_placebo	ILA	right	placebo	6
840304_22_placebo	AI	right	placebo	206
840304_22_placebo	FRP	right	placebo	7
840304_22_placebo	AUD	right	placebo	0
840304_22_placebo	RSP	right	placebo	0
840304_22_placebo	MB	right	placebo	0
840304_22_placebo	SS	right	placebo	235
840304_22_placebo	STR	right	placebo	370
840304_22_placebo	MO	right	placebo	132
840304_22_placebo	TEa	right	placebo	0
840304_22_placebo	TH	right	placebo	57
840304_22_placebo	VIS	right	placebo	0
840304_22_placebo	VISC	right	placebo	1
840304_22_placebo	OLF	right	placebo	192
840304_22_placebo	CTXsp	right	placebo	48
840304_22_placebo	ORB	right	placebo	158
840304_22_placebo	PAL	right	placebo	111
840304_22_placebo	ECT	right	placebo	0
840304_22_placebo	PERI	right	placebo	0
840304_22_placebo	PL	right	placebo	29
840304_22_placebo	GU	right	placebo	131
840304_22_placebo	HB	right	placebo	0
840304_22_placebo	HPF	right	placebo	1
840304_22_placebo	HY	right	placebo	1
840340_46_placebo	PTLp	left	placebo	0
840340_46_placebo	ACA	left	placebo	2
840340_46_placebo	ILA	left	placebo	30
840340_46_placebo	AI	left	placebo	1
840340_46_placebo	FRP	left	placebo	0
840340_46_placebo	AUD	left	placebo	0
840340_46_placebo	RSP	left	placebo	5
840340_46_placebo	MB	left	placebo	230
840340_46_placebo	SS	left	placebo	0
840340_46_placebo	STR	left	placebo	68
840340_46_placebo	MO	left	placebo	1
840340_46_placebo	TEa	left	placebo	0
840340_46_placebo	TH	left	placebo	332
840340_46_placebo	VIS	left	placebo	0
840340_46_placebo	VISC	left	placebo	0
840340_46_placebo	OLF	left	placebo	106
840340_46_placebo	CTXsp	left	placebo	1
840340_46_placebo	ORB	left	placebo	0
840340_46_placebo	PAL	left	placebo	27
840340_46_placebo	ECT	left	placebo	0
840340_46_placebo	PERI	left	placebo	0
840340_46_placebo	PL	left	placebo	0
840340_46_placebo	GU	left	placebo	0
840340_46_placebo	HB	left	placebo	3
840340_46_placebo	HPF	left	placebo	14
840340_46_placebo	HY	left	placebo	119
840340_46_placebo	PTLp	right	placebo	0
840340_46_placebo	ACA	right	placebo	51
840340_46_placebo	ILA	right	placebo	1
840340_46_placebo	AI	right	placebo	167
840340_46_placebo	FRP	right	placebo	0
840340_46_placebo	AUD	right	placebo	0
840340_46_placebo	RSP	right	placebo	0
840340_46_placebo	MB	right	placebo	0
840340_46_placebo	SS	right	placebo	285
840340_46_placebo	STR	right	placebo	179
840340_46_placebo	MO	right	placebo	80
840340_46_placebo	TEa	right	placebo	1
840340_46_placebo	TH	right	placebo	12
840340_46_placebo	VIS	right	placebo	0
840340_46_placebo	VISC	right	placebo	9
840340_46_placebo	OLF	right	placebo	114
840340_46_placebo	CTXsp	right	placebo	23
840340_46_placebo	ORB	right	placebo	52
840340_46_placebo	PAL	right	placebo	29
840340_46_placebo	ECT	right	placebo	0
840340_46_placebo	PERI	right	placebo	1
840340_46_placebo	PL	right	placebo	17
840340_46_placebo	GU	right	placebo	120
840340_46_placebo	HB	right	placebo	0
840340_46_placebo	HPF	right	placebo	1
840340_46_placebo	HY	right	placebo	10

## Sheet: High dose late
identifier	acronym	hemisphere	group	count
684372_18_low_dose	PTLp	left	low	0
684372_18_low_dose	ACA	left	low	2
684372_18_low_dose	ILA	left	low	2
684372_18_low_dose	AI	left	low	0
684372_18_low_dose	FRP	left	low	0
684372_18_low_dose	AUD	left	low	0
684372_18_low_dose	RSP	left	low	0
684372_18_low_dose	MB	left	low	0
684372_18_low_dose	SS	left	low	0
684372_18_low_dose	STR	left	low	145
684372_18_low_dose	MO	left	low	2
684372_18_low_dose	TEa	left	low	0
684372_18_low_dose	TH	left	low	43
684372_18_low_dose	VIS	left	low	0
684372_18_low_dose	VISC	left	low	0
684372_18_low_dose	OLF	left	low	92
684372_18_low_dose	CTXsp	left	low	0
684372_18_low_dose	ORB	left	low	6
684372_18_low_dose	PAL	left	low	93
684372_18_low_dose	ECT	left	low	0
684372_18_low_dose	PERI	left	low	0
684372_18_low_dose	PL	left	low	1
684372_18_low_dose	GU	left	low	0
684372_18_low_dose	HB	left	low	0
684372_18_low_dose	HPF	left	low	3
684372_18_low_dose	HY	left	low	26
684372_18_low_dose	PTLp	right	low	0
684372_18_low_dose	ACA	right	low	12
684372_18_low_dose	ILA	right	low	18
684372_18_low_dose	AI	right	low	35
684372_18_low_dose	FRP	right	low	0
684372_18_low_dose	AUD	right	low	0
684372_18_low_dose	RSP	right	low	0
684372_18_low_dose	MB	right	low	0
684372_18_low_dose	SS	right	low	49
684372_18_low_dose	STR	right	low	70
684372_18_low_dose	MO	right	low	173
684372_18_low_dose	TEa	right	low	0
684372_18_low_dose	TH	right	low	20
684372_18_low_dose	VIS	right	low	0
684372_18_low_dose	VISC	right	low	8
684372_18_low_dose	OLF	right	low	348
684372_18_low_dose	CTXsp	right	low	6
684372_18_low_dose	ORB	right	low	3
684372_18_low_dose	PAL	right	low	20
684372_18_low_dose	ECT	right	low	1
684372_18_low_dose	PERI	right	low	0
684372_18_low_dose	PL	right	low	1
684372_18_low_dose	GU	right	low	6
684372_18_low_dose	HB	right	low	0
684372_18_low_dose	HPF	right	low	54
684372_18_low_dose	HY	right	low	0
684372_7_low_dose	PTLp	left	low	0
684372_7_low_dose	ACA	left	low	1
684372_7_low_dose	ILA	left	low	1
684372_7_low_dose	AI	left	low	0
684372_7_low_dose	FRP	left	low	0
684372_7_low_dose	AUD	left	low	0
684372_7_low_dose	RSP	left	low	0
684372_7_low_dose	MB	left	low	0
684372_7_low_dose	SS	left	low	0
684372_7_low_dose	STR	left	low	132
684372_7_low_dose	MO	left	low	0
684372_7_low_dose	TEa	left	low	0
684372_7_low_dose	TH	left	low	66
684372_7_low_dose	VIS	left	low	0
684372_7_low_dose	VISC	left	low	0
684372_7_low_dose	OLF	left	low	96
684372_7_low_dose	CTXsp	left	low	0
684372_7_low_dose	ORB	left	low	2
684372_7_low_dose	PAL	left	low	86
684372_7_low_dose	ECT	left	low	0
684372_7_low_dose	PERI	left	low	0
684372_7_low_dose	PL	left	low	0
684372_7_low_dose	GU	left	low	0
684372_7_low_dose	HB	left	low	0
684372_7_low_dose	HPF	left	low	0
684372_7_low_dose	HY	left	low	20
684372_7_low_dose	PTLp	right	low	1
684372_7_low_dose	ACA	right	low	35
684372_7_low_dose	ILA	right	low	12
684372_7_low_dose	AI	right	low	52
684372_7_low_dose	FRP	right	low	0
684372_7_low_dose	AUD	right	low	0
684372_7_low_dose	RSP	right	low	2
684372_7_low_dose	MB	right	low	0
684372_7_low_dose	SS	right	low	48
684372_7_low_dose	STR	right	low	142
684372_7_low_dose	MO	right	low	165
684372_7_low_dose	TEa	right	low	0
684372_7_low_dose	TH	right	low	150
684372_7_low_dose	VIS	right	low	1
684372_7_low_dose	VISC	right	low	3
684372_7_low_dose	OLF	right	low	444
684372_7_low_dose	CTXsp	right	low	4
684372_7_low_dose	ORB	right	low	9
684372_7_low_dose	PAL	right	low	57
684372_7_low_dose	ECT	right	low	0
684372_7_low_dose	PERI	right	low	0
684372_7_low_dose	PL	right	low	1
684372_7_low_dose	GU	right	low	5
684372_7_low_dose	HB	right	low	0
684372_7_low_dose	HPF	right	low	17
684372_7_low_dose	HY	right	low	15
840227_21_high_dose	PTLp	left	high	0
840227_21_high_dose	ACA	left	high	2
840227_21_high_dose	ILA	left	high	1
840227_21_high_dose	AI	left	high	0
840227_21_high_dose	FRP	left	high	0
840227_21_high_dose	AUD	left	high	0
840227_21_high_dose	RSP	left	high	0
840227_21_high_dose	MB	left	high	0
840227_21_high_dose	SS	left	high	0
840227_21_high_dose	STR	left	high	206
840227_21_high_dose	MO	left	high	0
840227_21_high_dose	TEa	left	high	0
840227_21_high_dose	TH	left	high	173
840227_21_high_dose	VIS	left	high	0
840227_21_high_dose	VISC	left	high	0
840227_21_high_dose	OLF	left	high	137
840227_21_high_dose	CTXsp	left	high	3
840227_21_high_dose	ORB	left	high	28
840227_21_high_dose	PAL	left	high	145
840227_21_high_dose	ECT	left	high	0
840227_21_high_dose	PERI	left	high	0
840227_21_high_dose	PL	left	high	0
840227_21_high_dose	GU	left	high	0
840227_21_high_dose	HB	left	high	0
840227_21_high_dose	HPF	left	high	1
840227_21_high_dose	HY	left	high	102
840227_21_high_dose	PTLp	right	high	0
840227_21_high_dose	ACA	right	high	27
840227_21_high_dose	ILA	right	high	23
840227_21_high_dose	AI	right	high	70
840227_21_high_dose	FRP	right	high	0
840227_21_high_dose	AUD	right	high	3
840227_21_high_dose	RSP	right	high	0
840227_21_high_dose	MB	right	high	0
840227_21_high_dose	SS	right	high	55
840227_21_high_dose	STR	right	high	235
840227_21_high_dose	MO	right	high	228
840227_21_high_dose	TEa	right	high	0
840227_21_high_dose	TH	right	high	90
840227_21_high_dose	VIS	right	high	0
840227_21_high_dose	VISC	right	high	6
840227_21_high_dose	OLF	right	high	446
840227_21_high_dose	CTXsp	right	high	4
840227_21_high_dose	ORB	right	high	3
840227_21_high_dose	PAL	right	high	51
840227_21_high_dose	ECT	right	high	0
840227_21_high_dose	PERI	right	high	0
840227_21_high_dose	PL	right	high	6
840227_21_high_dose	GU	right	high	9
840227_21_high_dose	HB	right	high	0
840227_21_high_dose	HPF	right	high	10
840227_21_high_dose	HY	right	high	5
840227_22_high_dose	PTLp	left	high	0
840227_22_high_dose	ACA	left	high	6
840227_22_high_dose	ILA	left	high	0
840227_22_high_dose	AI	left	high	0
840227_22_high_dose	FRP	left	high	0
840227_22_high_dose	AUD	left	high	0
840227_22_high_dose	RSP	left	high	0
840227_22_high_dose	MB	left	high	22
840227_22_high_dose	SS	left	high	0
840227_22_high_dose	STR	left	high	138
840227_22_high_dose	MO	left	high	0
840227_22_high_dose	TEa	left	high	0
840227_22_high_dose	TH	left	high	107
840227_22_high_dose	VIS	left	high	0
840227_22_high_dose	VISC	left	high	0
840227_22_high_dose	OLF	left	high	96
840227_22_high_dose	CTXsp	left	high	0
840227_22_high_dose	ORB	left	high	8
840227_22_high_dose	PAL	left	high	95
840227_22_high_dose	ECT	left	high	0
840227_22_high_dose	PERI	left	high	0
840227_22_high_dose	PL	left	high	0
840227_22_high_dose	GU	left	high	0
840227_22_high_dose	HB	left	high	0
840227_22_high_dose	HPF	left	high	6
840227_22_high_dose	HY	left	high	24
840227_22_high_dose	PTLp	right	high	0
840227_22_high_dose	ACA	right	high	5
840227_22_high_dose	ILA	right	high	19
840227_22_high_dose	AI	right	high	29
840227_22_high_dose	FRP	right	high	2
840227_22_high_dose	AUD	right	high	6
840227_22_high_dose	RSP	right	high	0
840227_22_high_dose	MB	right	high	0
840227_22_high_dose	SS	right	high	79
840227_22_high_dose	STR	right	high	47
840227_22_high_dose	MO	right	high	180
840227_22_high_dose	TEa	right	high	0
840227_22_high_dose	TH	right	high	4
840227_22_high_dose	VIS	right	high	0
840227_22_high_dose	VISC	right	high	1
840227_22_high_dose	OLF	right	high	344
840227_22_high_dose	CTXsp	right	high	2
840227_22_high_dose	ORB	right	high	2
840227_22_high_dose	PAL	right	high	3
840227_22_high_dose	ECT	right	high	3
840227_22_high_dose	PERI	right	high	1
840227_22_high_dose	PL	right	high	0
840227_22_high_dose	GU	right	high	2
840227_22_high_dose	HB	right	high	0
840227_22_high_dose	HPF	right	high	22
840227_22_high_dose	HY	right	high	0
840228_14_high_dose	PTLp	left	high	0
840228_14_high_dose	ACA	left	high	1
840228_14_high_dose	ILA	left	high	1
840228_14_high_dose	AI	left	high	0
840228_14_high_dose	FRP	left	high	0
840228_14_high_dose	AUD	left	high	0
840228_14_high_dose	RSP	left	high	0
840228_14_high_dose	MB	left	high	0
840228_14_high_dose	SS	left	high	0
840228_14_high_dose	STR	left	high	189
840228_14_high_dose	MO	left	high	0
840228_14_high_dose	TEa	left	high	0
840228_14_high_dose	TH	left	high	77
840228_14_high_dose	VIS	left	high	0
840228_14_high_dose	VISC	left	high	0
840228_14_high_dose	OLF	left	high	137
840228_14_high_dose	CTXsp	left	high	3
840228_14_high_dose	ORB	left	high	0
840228_14_high_dose	PAL	left	high	150
840228_14_high_dose	ECT	left	high	0
840228_14_high_dose	PERI	left	high	0
840228_14_high_dose	PL	left	high	0
840228_14_high_dose	GU	left	high	0
840228_14_high_dose	HB	left	high	0
840228_14_high_dose	HPF	left	high	5
840228_14_high_dose	HY	left	high	46
840228_14_high_dose	PTLp	right	high	0
840228_14_high_dose	ACA	right	high	6
840228_14_high_dose	ILA	right	high	16
840228_14_high_dose	AI	right	high	53
840228_14_high_dose	FRP	right	high	0
840228_14_high_dose	AUD	right	high	0
840228_14_high_dose	RSP	right	high	0
840228_14_high_dose	MB	right	high	0
840228_14_high_dose	SS	right	high	45
840228_14_high_dose	STR	right	high	119
840228_14_high_dose	MO	right	high	228
840228_14_high_dose	TEa	right	high	0
840228_14_high_dose	TH	right	high	25
840228_14_high_dose	VIS	right	high	0
840228_14_high_dose	VISC	right	high	3
840228_14_high_dose	OLF	right	high	516
840228_14_high_dose	CTXsp	right	high	0
840228_14_high_dose	ORB	right	high	5
840228_14_high_dose	PAL	right	high	33
840228_14_high_dose	ECT	right	high	0
840228_14_high_dose	PERI	right	high	0
840228_14_high_dose	PL	right	high	3
840228_14_high_dose	GU	right	high	8
840228_14_high_dose	HB	right	high	0
840228_14_high_dose	HPF	right	high	0
840228_14_high_dose	HY	right	high	2
840228_16_high_dose	PTLp	left	high	0
840228_16_high_dose	ACA	left	high	1
840228_16_high_dose	ILA	left	high	3
840228_16_high_dose	AI	left	high	0
840228_16_high_dose	FRP	left	high	0
840228_16_high_dose	AUD	left	high	0
840228_16_high_dose	RSP	left	high	0
840228_16_high_dose	MB	left	high	0
840228_16_high_dose	SS	left	high	0
840228_16_high_dose	STR	left	high	170
840228_16_high_dose	MO	left	high	0
840228_16_high_dose	TEa	left	high	0
840228_16_high_dose	TH	left	high	48
840228_16_high_dose	VIS	left	high	0
840228_16_high_dose	VISC	left	high	0
840228_16_high_dose	OLF	left	high	108
840228_16_high_dose	CTXsp	left	high	0
840228_16_high_dose	ORB	left	high	6
840228_16_high_dose	PAL	left	high	136
840228_16_high_dose	ECT	left	high	0
840228_16_high_dose	PERI	left	high	0
840228_16_high_dose	PL	left	high	0
840228_16_high_dose	GU	left	high	0
840228_16_high_dose	HB	left	high	0
840228_16_high_dose	HPF	left	high	1
840228_16_high_dose	HY	left	high	46
840228_16_high_dose	PTLp	right	high	3
840228_16_high_dose	ACA	right	high	2
840228_16_high_dose	ILA	right	high	27
840228_16_high_dose	AI	right	high	37
840228_16_high_dose	FRP	right	high	0
840228_16_high_dose	AUD	right	high	0
840228_16_high_dose	RSP	right	high	2
840228_16_high_dose	MB	right	high	0
840228_16_high_dose	SS	right	high	57
840228_16_high_dose	STR	right	high	272
840228_16_high_dose	MO	right	high	218
840228_16_high_dose	TEa	right	high	0
840228_16_high_dose	TH	right	high	231
840228_16_high_dose	VIS	right	high	1
840228_16_high_dose	VISC	right	high	1
840228_16_high_dose	OLF	right	high	581
840228_16_high_dose	CTXsp	right	high	1
840228_16_high_dose	ORB	right	high	10
840228_16_high_dose	PAL	right	high	75
840228_16_high_dose	ECT	right	high	0
840228_16_high_dose	PERI	right	high	0
840228_16_high_dose	PL	right	high	1
840228_16_high_dose	GU	right	high	4
840228_16_high_dose	HB	right	high	0
840228_16_high_dose	HPF	right	high	64
840228_16_high_dose	HY	right	high	16
840231_28_high_dose	PTLp	left	high	0
840231_28_high_dose	ACA	left	high	2
840231_28_high_dose	ILA	left	high	2
840231_28_high_dose	AI	left	high	0
840231_28_high_dose	FRP	left	high	0
840231_28_high_dose	AUD	left	high	0
840231_28_high_dose	RSP	left	high	0
840231_28_high_dose	MB	left	high	0
840231_28_high_dose	SS	left	high	0
840231_28_high_dose	STR	left	high	137
840231_28_high_dose	MO	left	high	0
840231_28_high_dose	TEa	left	high	0
840231_28_high_dose	TH	left	high	34
840231_28_high_dose	VIS	left	high	0
840231_28_high_dose	VISC	left	high	0
840231_28_high_dose	OLF	left	high	117
840231_28_high_dose	CTXsp	left	high	1
840231_28_high_dose	ORB	left	high	3
840231_28_high_dose	PAL	left	high	120
840231_28_high_dose	ECT	left	high	0
840231_28_high_dose	PERI	left	high	0
840231_28_high_dose	PL	left	high	0
840231_28_high_dose	GU	left	high	0
840231_28_high_dose	HB	left	high	0
840231_28_high_dose	HPF	left	high	5
840231_28_high_dose	HY	left	high	50
840231_28_high_dose	PTLp	right	high	0
840231_28_high_dose	ACA	right	high	41
840231_28_high_dose	ILA	right	high	16
840231_28_high_dose	AI	right	high	35
840231_28_high_dose	FRP	right	high	0
840231_28_high_dose	AUD	right	high	0
840231_28_high_dose	RSP	right	high	0
840231_28_high_dose	MB	right	high	0
840231_28_high_dose	SS	right	high	39
840231_28_high_dose	STR	right	high	166
840231_28_high_dose	MO	right	high	179
840231_28_high_dose	TEa	right	high	0
840231_28_high_dose	TH	right	high	75
840231_28_high_dose	VIS	right	high	0
840231_28_high_dose	VISC	right	high	6
840231_28_high_dose	OLF	right	high	315
840231_28_high_dose	CTXsp	right	high	2
840231_28_high_dose	ORB	right	high	4
840231_28_high_dose	PAL	right	high	62
840231_28_high_dose	ECT	right	high	0
840231_28_high_dose	PERI	right	high	0
840231_28_high_dose	PL	right	high	1
840231_28_high_dose	GU	right	high	7
840231_28_high_dose	HB	right	high	0
840231_28_high_dose	HPF	right	high	31
840231_28_high_dose	HY	right	high	9
840231_29_high_dose	PTLp	left	high	0
840231_29_high_dose	ACA	left	high	2
840231_29_high_dose	ILA	left	high	3
840231_29_high_dose	AI	left	high	0
840231_29_high_dose	FRP	left	high	0
840231_29_high_dose	AUD	left	high	0
840231_29_high_dose	RSP	left	high	0
840231_29_high_dose	MB	left	high	16
840231_29_high_dose	SS	left	high	0
840231_29_high_dose	STR	left	high	176
840231_29_high_dose	MO	left	high	0
840231_29_high_dose	TEa	left	high	0
840231_29_high_dose	TH	left	high	140
840231_29_high_dose	VIS	left	high	0
840231_29_high_dose	VISC	left	high	0
840231_29_high_dose	OLF	left	high	114
840231_29_high_dose	CTXsp	left	high	2
840231_29_high_dose	ORB	left	high	12
840231_29_high_dose	PAL	left	high	92
840231_29_high_dose	ECT	left	high	0
840231_29_high_dose	PERI	left	high	0
840231_29_high_dose	PL	left	high	1
840231_29_high_dose	GU	left	high	0
840231_29_high_dose	HB	left	high	0
840231_29_high_dose	HPF	left	high	20
840231_29_high_dose	HY	left	high	63
840231_29_high_dose	PTLp	right	high	0
840231_29_high_dose	ACA	right	high	18
840231_29_high_dose	ILA	right	high	19
840231_29_high_dose	AI	right	high	33
840231_29_high_dose	FRP	right	high	0
840231_29_high_dose	AUD	right	high	3
840231_29_high_dose	RSP	right	high	0
840231_29_high_dose	MB	right	high	0
840231_29_high_dose	SS	right	high	89
840231_29_high_dose	STR	right	high	158
840231_29_high_dose	MO	right	high	178
840231_29_high_dose	TEa	right	high	1
840231_29_high_dose	TH	right	high	105
840231_29_high_dose	VIS	right	high	4
840231_29_high_dose	VISC	right	high	2
840231_29_high_dose	OLF	right	high	437
840231_29_high_dose	CTXsp	right	high	3
840231_29_high_dose	ORB	right	high	6
840231_29_high_dose	PAL	right	high	20
840231_29_high_dose	ECT	right	high	2
840231_29_high_dose	PERI	right	high	0
840231_29_high_dose	PL	right	high	0
840231_29_high_dose	GU	right	high	12
840231_29_high_dose	HB	right	high	0
840231_29_high_dose	HPF	right	high	75
840231_29_high_dose	HY	right	high	34
840231_30_high_dose	PTLp	left	high	0
840231_30_high_dose	ACA	left	high	3
840231_30_high_dose	ILA	left	high	2
840231_30_high_dose	AI	left	high	0
840231_30_high_dose	FRP	left	high	0
840231_30_high_dose	AUD	left	high	0
840231_30_high_dose	RSP	left	high	0
840231_30_high_dose	MB	left	high	0
840231_30_high_dose	SS	left	high	0
840231_30_high_dose	STR	left	high	179
840231_30_high_dose	MO	left	high	0
840231_30_high_dose	TEa	left	high	0
840231_30_high_dose	TH	left	high	104
840231_30_high_dose	VIS	left	high	0
840231_30_high_dose	VISC	left	high	0
840231_30_high_dose	OLF	left	high	128
840231_30_high_dose	CTXsp	left	high	0
840231_30_high_dose	ORB	left	high	8
840231_30_high_dose	PAL	left	high	144
840231_30_high_dose	ECT	left	high	0
840231_30_high_dose	PERI	left	high	0
840231_30_high_dose	PL	left	high	0
840231_30_high_dose	GU	left	high	0
840231_30_high_dose	HB	left	high	0
840231_30_high_dose	HPF	left	high	4
840231_30_high_dose	HY	left	high	25
840231_30_high_dose	PTLp	right	high	0
840231_30_high_dose	ACA	right	high	1
840231_30_high_dose	ILA	right	high	30
840231_30_high_dose	AI	right	high	35
840231_30_high_dose	FRP	right	high	0
840231_30_high_dose	AUD	right	high	0
840231_30_high_dose	RSP	right	high	0
840231_30_high_dose	MB	right	high	0
840231_30_high_dose	SS	right	high	55
840231_30_high_dose	STR	right	high	86
840231_30_high_dose	MO	right	high	201
840231_30_high_dose	TEa	right	high	0
840231_30_high_dose	TH	right	high	3
840231_30_high_dose	VIS	right	high	0
840231_30_high_dose	VISC	right	high	0
840231_30_high_dose	OLF	right	high	639
840231_30_high_dose	CTXsp	right	high	2
840231_30_high_dose	ORB	right	high	2
840231_30_high_dose	PAL	right	high	36
840231_30_high_dose	ECT	right	high	0
840231_30_high_dose	PERI	right	high	0
840231_30_high_dose	PL	right	high	3
840231_30_high_dose	GU	right	high	9
840231_30_high_dose	HB	right	high	0
840231_30_high_dose	HPF	right	high	0
840231_30_high_dose	HY	right	high	6
840233_20_placebo	PTLp	left	placebo	0
840233_20_placebo	ACA	left	placebo	1
840233_20_placebo	ILA	left	placebo	0
840233_20_placebo	AI	left	placebo	0
840233_20_placebo	FRP	left	placebo	0
840233_20_placebo	AUD	left	placebo	0
840233_20_placebo	RSP	left	placebo	0
840233_20_placebo	MB	left	placebo	0
840233_20_placebo	SS	left	placebo	0
840233_20_placebo	STR	left	placebo	184
840233_20_placebo	MO	left	placebo	0
840233_20_placebo	TEa	left	placebo	0
840233_20_placebo	TH	left	placebo	79
840233_20_placebo	VIS	left	placebo	0
840233_20_placebo	VISC	left	placebo	0
840233_20_placebo	OLF	left	placebo	109
840233_20_placebo	CTXsp	left	placebo	3
840233_20_placebo	ORB	left	placebo	5
840233_20_placebo	PAL	left	placebo	126
840233_20_placebo	ECT	left	placebo	0
840233_20_placebo	PERI	left	placebo	0
840233_20_placebo	PL	left	placebo	0
840233_20_placebo	GU	left	placebo	0
840233_20_placebo	HB	left	placebo	0
840233_20_placebo	HPF	left	placebo	5
840233_20_placebo	HY	left	placebo	37
840233_20_placebo	PTLp	right	placebo	0
840233_20_placebo	ACA	right	placebo	38
840233_20_placebo	ILA	right	placebo	17
840233_20_placebo	AI	right	placebo	37
840233_20_placebo	FRP	right	placebo	0
840233_20_placebo	AUD	right	placebo	0
840233_20_placebo	RSP	right	placebo	0
840233_20_placebo	MB	right	placebo	0
840233_20_placebo	SS	right	placebo	57
840233_20_placebo	STR	right	placebo	64
840233_20_placebo	MO	right	placebo	159
840233_20_placebo	TEa	right	placebo	0
840233_20_placebo	TH	right	placebo	9
840233_20_placebo	VIS	right	placebo	0
840233_20_placebo	VISC	right	placebo	1
840233_20_placebo	OLF	right	placebo	418
840233_20_placebo	CTXsp	right	placebo	4
840233_20_placebo	ORB	right	placebo	4
840233_20_placebo	PAL	right	placebo	8
840233_20_placebo	ECT	right	placebo	0
840233_20_placebo	PERI	right	placebo	0
840233_20_placebo	PL	right	placebo	0
840233_20_placebo	GU	right	placebo	6
840233_20_placebo	HB	right	placebo	0
840233_20_placebo	HPF	right	placebo	9
840233_20_placebo	HY	right	placebo	0
840233_51_placebo	PTLp	left	placebo	0
840233_51_placebo	ACA	left	placebo	0
840233_51_placebo	ILA	left	placebo	2
840233_51_placebo	AI	left	placebo	0
840233_51_placebo	FRP	left	placebo	0
840233_51_placebo	AUD	left	placebo	0
840233_51_placebo	RSP	left	placebo	0
840233_51_placebo	MB	left	placebo	35
840233_51_placebo	SS	left	placebo	0
840233_51_placebo	STR	left	placebo	180
840233_51_placebo	MO	left	placebo	0
840233_51_placebo	TEa	left	placebo	0
840233_51_placebo	TH	left	placebo	133
840233_51_placebo	VIS	left	placebo	0
840233_51_placebo	VISC	left	placebo	0
840233_51_placebo	OLF	left	placebo	143
840233_51_placebo	CTXsp	left	placebo	0
840233_51_placebo	ORB	left	placebo	1
840233_51_placebo	PAL	left	placebo	143
840233_51_placebo	ECT	left	placebo	0
840233_51_placebo	PERI	left	placebo	0
840233_51_placebo	PL	left	placebo	0
840233_51_placebo	GU	left	placebo	0
840233_51_placebo	HB	left	placebo	0
840233_51_placebo	HPF	left	placebo	7
840233_51_placebo	HY	left	placebo	82
840233_51_placebo	PTLp	right	placebo	2
840233_51_placebo	ACA	right	placebo	23
840233_51_placebo	ILA	right	placebo	19
840233_51_placebo	AI	right	placebo	29
840233_51_placebo	FRP	right	placebo	0
840233_51_placebo	AUD	right	placebo	0
840233_51_placebo	RSP	right	placebo	0
840233_51_placebo	MB	right	placebo	1
840233_51_placebo	SS	right	placebo	41
840233_51_placebo	STR	right	placebo	161
840233_51_placebo	MO	right	placebo	142
840233_51_placebo	TEa	right	placebo	0
840233_51_placebo	TH	right	placebo	189
840233_51_placebo	VIS	right	placebo	0
840233_51_placebo	VISC	right	placebo	3
840233_51_placebo	OLF	right	placebo	443
840233_51_placebo	CTXsp	right	placebo	0
840233_51_placebo	ORB	right	placebo	9
840233_51_placebo	PAL	right	placebo	56
840233_51_placebo	ECT	right	placebo	1
840233_51_placebo	PERI	right	placebo	0
840233_51_placebo	PL	right	placebo	3
840233_51_placebo	GU	right	placebo	5
840233_51_placebo	HB	right	placebo	0
840233_51_placebo	HPF	right	placebo	94
840233_51_placebo	HY	right	placebo	43
840233_62_placebo	PTLp	left	placebo	0
840233_62_placebo	ACA	left	placebo	0
840233_62_placebo	ILA	left	placebo	2
840233_62_placebo	AI	left	placebo	0
840233_62_placebo	FRP	left	placebo	0
840233_62_placebo	AUD	left	placebo	0
840233_62_placebo	RSP	left	placebo	0
840233_62_placebo	MB	left	placebo	0
840233_62_placebo	SS	left	placebo	0
840233_62_placebo	STR	left	placebo	151
840233_62_placebo	MO	left	placebo	0
840233_62_placebo	TEa	left	placebo	0
840233_62_placebo	TH	left	placebo	104
840233_62_placebo	VIS	left	placebo	0
840233_62_placebo	VISC	left	placebo	0
840233_62_placebo	OLF	left	placebo	114
840233_62_placebo	CTXsp	left	placebo	0
840233_62_placebo	ORB	left	placebo	3
840233_62_placebo	PAL	left	placebo	121
840233_62_placebo	ECT	left	placebo	0
840233_62_placebo	PERI	left	placebo	0
840233_62_placebo	PL	left	placebo	1
840233_62_placebo	GU	left	placebo	0
840233_62_placebo	HB	left	placebo	0
840233_62_placebo	HPF	left	placebo	10
840233_62_placebo	HY	left	placebo	52
840233_62_placebo	PTLp	right	placebo	7
840233_62_placebo	ACA	right	placebo	35
840233_62_placebo	ILA	right	placebo	24
840233_62_placebo	AI	right	placebo	35
840233_62_placebo	FRP	right	placebo	0
840233_62_placebo	AUD	right	placebo	5
840233_62_placebo	RSP	right	placebo	0
840233_62_placebo	MB	right	placebo	0
840233_62_placebo	SS	right	placebo	75
840233_62_placebo	STR	right	placebo	151
840233_62_placebo	MO	right	placebo	188
840233_62_placebo	TEa	right	placebo	0
840233_62_placebo	TH	right	placebo	134
840233_62_placebo	VIS	right	placebo	2
840233_62_placebo	VISC	right	placebo	3
840233_62_placebo	OLF	right	placebo	403
840233_62_placebo	CTXsp	right	placebo	2
840233_62_placebo	ORB	right	placebo	2
840233_62_placebo	PAL	right	placebo	34
840233_62_placebo	ECT	right	placebo	3
840233_62_placebo	PERI	right	placebo	0
840233_62_placebo	PL	right	placebo	2
840233_62_placebo	GU	right	placebo	5
840233_62_placebo	HB	right	placebo	0
840233_62_placebo	HPF	right	placebo	88
840233_62_placebo	HY	right	placebo	30
840234_41_low_dose	PTLp	left	low	0
840234_41_low_dose	ACA	left	low	0
840234_41_low_dose	ILA	left	low	2
840234_41_low_dose	AI	left	low	0
840234_41_low_dose	FRP	left	low	0
840234_41_low_dose	AUD	left	low	0
840234_41_low_dose	RSP	left	low	0
840234_41_low_dose	MB	left	low	7
840234_41_low_dose	SS	left	low	0
840234_41_low_dose	STR	left	low	148
840234_41_low_dose	MO	left	low	0
840234_41_low_dose	TEa	left	low	0
840234_41_low_dose	TH	left	low	129
840234_41_low_dose	VIS	left	low	0
840234_41_low_dose	VISC	left	low	0
840234_41_low_dose	OLF	left	low	62
840234_41_low_dose	CTXsp	left	low	14
840234_41_low_dose	ORB	left	low	5
840234_41_low_dose	PAL	left	low	158
840234_41_low_dose	ECT	left	low	0
840234_41_low_dose	PERI	left	low	0
840234_41_low_dose	PL	left	low	0
840234_41_low_dose	GU	left	low	0
840234_41_low_dose	HB	left	low	0
840234_41_low_dose	HPF	left	low	8
840234_41_low_dose	HY	left	low	58
840234_41_low_dose	PTLp	right	low	1
840234_41_low_dose	ACA	right	low	16
840234_41_low_dose	ILA	right	low	12
840234_41_low_dose	AI	right	low	43
840234_41_low_dose	FRP	right	low	0
840234_41_low_dose	AUD	right	low	0
840234_41_low_dose	RSP	right	low	0
840234_41_low_dose	MB	right	low	0
840234_41_low_dose	SS	right	low	36
840234_41_low_dose	STR	right	low	49
840234_41_low_dose	MO	right	low	208
840234_41_low_dose	TEa	right	low	0
840234_41_low_dose	TH	right	low	31
840234_41_low_dose	VIS	right	low	0
840234_41_low_dose	VISC	right	low	0
840234_41_low_dose	OLF	right	low	231
840234_41_low_dose	CTXsp	right	low	0
840234_41_low_dose	ORB	right	low	2
840234_41_low_dose	PAL	right	low	12
840234_41_low_dose	ECT	right	low	0
840234_41_low_dose	PERI	right	low	0
840234_41_low_dose	PL	right	low	4
840234_41_low_dose	GU	right	low	5
840234_41_low_dose	HB	right	low	0
840234_41_low_dose	HPF	right	low	35
840234_41_low_dose	HY	right	low	0
840235_54_palcebo	PTLp	left	placebo	0
840235_54_palcebo	ACA	left	placebo	0
840235_54_palcebo	ILA	left	placebo	3
840235_54_palcebo	AI	left	placebo	0
840235_54_palcebo	FRP	left	placebo	0
840235_54_palcebo	AUD	left	placebo	0
840235_54_palcebo	RSP	left	placebo	0
840235_54_palcebo	MB	left	placebo	12
840235_54_palcebo	SS	left	placebo	0
840235_54_palcebo	STR	left	placebo	134
840235_54_palcebo	MO	left	placebo	1
840235_54_palcebo	TEa	left	placebo	0
840235_54_palcebo	TH	left	placebo	87
840235_54_palcebo	VIS	left	placebo	0
840235_54_palcebo	VISC	left	placebo	0
840235_54_palcebo	OLF	left	placebo	60
840235_54_palcebo	CTXsp	left	placebo	0
840235_54_palcebo	ORB	left	placebo	7
840235_54_palcebo	PAL	left	placebo	94
840235_54_palcebo	ECT	left	placebo	0
840235_54_palcebo	PERI	left	placebo	0
840235_54_palcebo	PL	left	placebo	0
840235_54_palcebo	GU	left	placebo	0
840235_54_palcebo	HB	left	placebo	0
840235_54_palcebo	HPF	left	placebo	2
840235_54_palcebo	HY	left	placebo	42
840235_54_palcebo	PTLp	right	placebo	0
840235_54_palcebo	ACA	right	placebo	25
840235_54_palcebo	ILA	right	placebo	10
840235_54_palcebo	AI	right	placebo	28
840235_54_palcebo	FRP	right	placebo	0
840235_54_palcebo	AUD	right	placebo	0
840235_54_palcebo	RSP	right	placebo	1
840235_54_palcebo	MB	right	placebo	10
840235_54_palcebo	SS	right	placebo	52
840235_54_palcebo	STR	right	placebo	76
840235_54_palcebo	MO	right	placebo	174
840235_54_palcebo	TEa	right	placebo	0
840235_54_palcebo	TH	right	placebo	114
840235_54_palcebo	VIS	right	placebo	0
840235_54_palcebo	VISC	right	placebo	2
840235_54_palcebo	OLF	right	placebo	355
840235_54_palcebo	CTXsp	right	placebo	1
840235_54_palcebo	ORB	right	placebo	7
840235_54_palcebo	PAL	right	placebo	13
840235_54_palcebo	ECT	right	placebo	0
840235_54_palcebo	PERI	right	placebo	0
840235_54_palcebo	PL	right	placebo	2
840235_54_palcebo	GU	right	placebo	1
840235_54_palcebo	HB	right	placebo	0
840235_54_palcebo	HPF	right	placebo	76
840235_54_palcebo	HY	right	placebo	39
840236_34_placebo	PTLp	left	placebo	0
840236_34_placebo	ACA	left	placebo	3
840236_34_placebo	ILA	left	placebo	3
840236_34_placebo	AI	left	placebo	0
840236_34_placebo	FRP	left	placebo	0
840236_34_placebo	AUD	left	placebo	0
840236_34_placebo	RSP	left	placebo	0
840236_34_placebo	MB	left	placebo	0
840236_34_placebo	SS	left	placebo	0
840236_34_placebo	STR	left	placebo	160
840236_34_placebo	MO	left	placebo	0
840236_34_placebo	TEa	left	placebo	0
840236_34_placebo	TH	left	placebo	100
840236_34_placebo	VIS	left	placebo	0
840236_34_placebo	VISC	left	placebo	0
840236_34_placebo	OLF	left	placebo	138
840236_34_placebo	CTXsp	left	placebo	0
840236_34_placebo	ORB	left	placebo	1
840236_34_placebo	PAL	left	placebo	106
840236_34_placebo	ECT	left	placebo	0
840236_34_placebo	PERI	left	placebo	0
840236_34_placebo	PL	left	placebo	0
840236_34_placebo	GU	left	placebo	0
840236_34_placebo	HB	left	placebo	0
840236_34_placebo	HPF	left	placebo	9
840236_34_placebo	HY	left	placebo	38
840236_34_placebo	PTLp	right	placebo	0
840236_34_placebo	ACA	right	placebo	3
840236_34_placebo	ILA	right	placebo	22
840236_34_placebo	AI	right	placebo	31
840236_34_placebo	FRP	right	placebo	1
840236_34_placebo	AUD	right	placebo	0
840236_34_placebo	RSP	right	placebo	0
840236_34_placebo	MB	right	placebo	0
840236_34_placebo	SS	right	placebo	36
840236_34_placebo	STR	right	placebo	158
840236_34_placebo	MO	right	placebo	232
840236_34_placebo	TEa	right	placebo	0
840236_34_placebo	TH	right	placebo	52
840236_34_placebo	VIS	right	placebo	0
840236_34_placebo	VISC	right	placebo	0
840236_34_placebo	OLF	right	placebo	399
840236_34_placebo	CTXsp	right	placebo	3
840236_34_placebo	ORB	right	placebo	3
840236_34_placebo	PAL	right	placebo	60
840236_34_placebo	ECT	right	placebo	0
840236_34_placebo	PERI	right	placebo	0
840236_34_placebo	PL	right	placebo	5
840236_34_placebo	GU	right	placebo	2
840236_34_placebo	HB	right	placebo	0
840236_34_placebo	HPF	right	placebo	2
840236_34_placebo	HY	right	placebo	3
840237_31_low_dose	PTLp	left	low	0
840237_31_low_dose	ACA	left	low	1
840237_31_low_dose	ILA	left	low	6
840237_31_low_dose	AI	left	low	0
840237_31_low_dose	FRP	left	low	0
840237_31_low_dose	AUD	left	low	0
840237_31_low_dose	RSP	left	low	0
840237_31_low_dose	MB	left	low	0
840237_31_low_dose	SS	left	low	0
840237_31_low_dose	STR	left	low	191
840237_31_low_dose	MO	left	low	0
840237_31_low_dose	TEa	left	low	0
840237_31_low_dose	TH	left	low	1
840237_31_low_dose	VIS	left	low	0
840237_31_low_dose	VISC	left	low	0
840237_31_low_dose	OLF	left	low	102
840237_31_low_dose	CTXsp	left	low	0
840237_31_low_dose	ORB	left	low	3
840237_31_low_dose	PAL	left	low	75
840237_31_low_dose	ECT	left	low	0
840237_31_low_dose	PERI	left	low	0
840237_31_low_dose	PL	left	low	0
840237_31_low_dose	GU	left	low	0
840237_31_low_dose	HB	left	low	0
840237_31_low_dose	HPF	left	low	3
840237_31_low_dose	HY	left	low	2
840237_31_low_dose	PTLp	right	low	0
840237_31_low_dose	ACA	right	low	9
840237_31_low_dose	ILA	right	low	21
840237_31_low_dose	AI	right	low	54
840237_31_low_dose	FRP	right	low	0
840237_31_low_dose	AUD	right	low	0
840237_31_low_dose	RSP	right	low	0
840237_31_low_dose	MB	right	low	0
840237_31_low_dose	SS	right	low	80
840237_31_low_dose	STR	right	low	97
840237_31_low_dose	MO	right	low	238
840237_31_low_dose	TEa	right	low	0
840237_31_low_dose	TH	right	low	37
840237_31_low_dose	VIS	right	low	0
840237_31_low_dose	VISC	right	low	5
840237_31_low_dose	OLF	right	low	470
840237_31_low_dose	CTXsp	right	low	0
840237_31_low_dose	ORB	right	low	4
840237_31_low_dose	PAL	right	low	33
840237_31_low_dose	ECT	right	low	0
840237_31_low_dose	PERI	right	low	0
840237_31_low_dose	PL	right	low	2
840237_31_low_dose	GU	right	low	6
840237_31_low_dose	HB	right	low	0
840237_31_low_dose	HPF	right	low	24
840237_31_low_dose	HY	right	low	1
840237_48_low_dose	PTLp	left	low	0
840237_48_low_dose	ACA	left	low	0
840237_48_low_dose	ILA	left	low	2
840237_48_low_dose	AI	left	low	0
840237_48_low_dose	FRP	left	low	0
840237_48_low_dose	AUD	left	low	0
840237_48_low_dose	RSP	left	low	0
840237_48_low_dose	MB	left	low	0
840237_48_low_dose	SS	left	low	0
840237_48_low_dose	STR	left	low	188
840237_48_low_dose	MO	left	low	0
840237_48_low_dose	TEa	left	low	0
840237_48_low_dose	TH	left	low	161
840237_48_low_dose	VIS	left	low	0
840237_48_low_dose	VISC	left	low	0
840237_48_low_dose	OLF	left	low	135
840237_48_low_dose	CTXsp	left	low	0
840237_48_low_dose	ORB	left	low	3
840237_48_low_dose	PAL	left	low	176
840237_48_low_dose	ECT	left	low	0
840237_48_low_dose	PERI	left	low	0
840237_48_low_dose	PL	left	low	0
840237_48_low_dose	GU	left	low	0
840237_48_low_dose	HB	left	low	0
840237_48_low_dose	HPF	left	low	0
840237_48_low_dose	HY	left	low	63
840237_48_low_dose	PTLp	right	low	0
840237_48_low_dose	ACA	right	low	71
840237_48_low_dose	ILA	right	low	20
840237_48_low_dose	AI	right	low	48
840237_48_low_dose	FRP	right	low	1
840237_48_low_dose	AUD	right	low	0
840237_48_low_dose	RSP	right	low	0
840237_48_low_dose	MB	right	low	0
840237_48_low_dose	SS	right	low	59
840237_48_low_dose	STR	right	low	225
840237_48_low_dose	MO	right	low	206
840237_48_low_dose	TEa	right	low	0
840237_48_low_dose	TH	right	low	45
840237_48_low_dose	VIS	right	low	0
840237_48_low_dose	VISC	right	low	5
840237_48_low_dose	OLF	right	low	469
840237_48_low_dose	CTXsp	right	low	0
840237_48_low_dose	ORB	right	low	9
840237_48_low_dose	PAL	right	low	46
840237_48_low_dose	ECT	right	low	0
840237_48_low_dose	PERI	right	low	0
840237_48_low_dose	PL	right	low	1
840237_48_low_dose	GU	right	low	9
840237_48_low_dose	HB	right	low	0
840237_48_low_dose	HPF	right	low	4
840237_48_low_dose	HY	right	low	7
840237_58_60_low_dose	PTLp	left	low	1
840237_58_60_low_dose	ACA	left	low	1
840237_58_60_low_dose	ILA	left	low	1
840237_58_60_low_dose	AI	left	low	5
840237_58_60_low_dose	FRP	left	low	0
840237_58_60_low_dose	AUD	left	low	0
840237_58_60_low_dose	RSP	left	low	0
840237_58_60_low_dose	MB	left	low	1
840237_58_60_low_dose	SS	left	low	12
840237_58_60_low_dose	STR	left	low	221
840237_58_60_low_dose	MO	left	low	45
840237_58_60_low_dose	TEa	left	low	0
840237_58_60_low_dose	TH	left	low	50
840237_58_60_low_dose	VIS	left	low	7
840237_58_60_low_dose	VISC	left	low	0
840237_58_60_low_dose	OLF	left	low	143
840237_58_60_low_dose	CTXsp	left	low	40
840237_58_60_low_dose	ORB	left	low	4
840237_58_60_low_dose	PAL	left	low	77
840237_58_60_low_dose	ECT	left	low	1
840237_58_60_low_dose	PERI	left	low	0
840237_58_60_low_dose	PL	left	low	0
840237_58_60_low_dose	GU	left	low	0
840237_58_60_low_dose	HB	left	low	0
840237_58_60_low_dose	HPF	left	low	43
840237_58_60_low_dose	HY	left	low	42
840237_58_60_low_dose	PTLp	right	low	0
840237_58_60_low_dose	ACA	right	low	25
840237_58_60_low_dose	ILA	right	low	15
840237_58_60_low_dose	AI	right	low	33
840237_58_60_low_dose	FRP	right	low	0
840237_58_60_low_dose	AUD	right	low	1
840237_58_60_low_dose	RSP	right	low	0
840237_58_60_low_dose	MB	right	low	0
840237_58_60_low_dose	SS	right	low	37
840237_58_60_low_dose	STR	right	low	46
840237_58_60_low_dose	MO	right	low	153
840237_58_60_low_dose	TEa	right	low	0
840237_58_60_low_dose	TH	right	low	21
840237_58_60_low_dose	VIS	right	low	0
840237_58_60_low_dose	VISC	right	low	0
840237_58_60_low_dose	OLF	right	low	245
840237_58_60_low_dose	CTXsp	right	low	0
840237_58_60_low_dose	ORB	right	low	1
840237_58_60_low_dose	PAL	right	low	10
840237_58_60_low_dose	ECT	right	low	0
840237_58_60_low_dose	PERI	right	low	0
840237_58_60_low_dose	PL	right	low	1
840237_58_60_low_dose	GU	right	low	1
840237_58_60_low_dose	HB	right	low	0
840237_58_60_low_dose	HPF	right	low	20
840237_58_60_low_dose	HY	right	low	3
840238_53_high_dose	PTLp	left	high	0
840238_53_high_dose	ACA	left	high	0
840238_53_high_dose	ILA	left	high	3
840238_53_high_dose	AI	left	high	0
840238_53_high_dose	FRP	left	high	0
840238_53_high_dose	AUD	left	high	0
840238_53_high_dose	RSP	left	high	0
840238_53_high_dose	MB	left	high	0
840238_53_high_dose	SS	left	high	0
840238_53_high_dose	STR	left	high	129
840238_53_high_dose	MO	left	high	1
840238_53_high_dose	TEa	left	high	0
840238_53_high_dose	TH	left	high	60
840238_53_high_dose	VIS	left	high	0
840238_53_high_dose	VISC	left	high	0
840238_53_high_dose	OLF	left	high	134
840238_53_high_dose	CTXsp	left	high	0
840238_53_high_dose	ORB	left	high	3
840238_53_high_dose	PAL	left	high	83
840238_53_high_dose	ECT	left	high	0
840238_53_high_dose	PERI	left	high	0
840238_53_high_dose	PL	left	high	0
840238_53_high_dose	GU	left	high	0
840238_53_high_dose	HB	left	high	0
840238_53_high_dose	HPF	left	high	1
840238_53_high_dose	HY	left	high	56
840238_53_high_dose	PTLp	right	high	0
840238_53_high_dose	ACA	right	high	2
840238_53_high_dose	ILA	right	high	26
840238_53_high_dose	AI	right	high	48
840238_53_high_dose	FRP	right	high	0
840238_53_high_dose	AUD	right	high	0
840238_53_high_dose	RSP	right	high	0
840238_53_high_dose	MB	right	high	11
840238_53_high_dose	SS	right	high	71
840238_53_high_dose	STR	right	high	211
840238_53_high_dose	MO	right	high	293
840238_53_high_dose	TEa	right	high	0
840238_53_high_dose	TH	right	high	211
840238_53_high_dose	VIS	right	high	0
840238_53_high_dose	VISC	right	high	5
840238_53_high_dose	OLF	right	high	452
840238_53_high_dose	CTXsp	right	high	4
840238_53_high_dose	ORB	right	high	9
840238_53_high_dose	PAL	right	high	57
840238_53_high_dose	ECT	right	high	3
840238_53_high_dose	PERI	right	high	0
840238_53_high_dose	PL	right	high	0
840238_53_high_dose	GU	right	high	6
840238_53_high_dose	HB	right	high	0
840238_53_high_dose	HPF	right	high	88
840238_53_high_dose	HY	right	high	42
840239_15_placebo	PTLp	left	placebo	0
840239_15_placebo	ACA	left	placebo	0
840239_15_placebo	ILA	left	placebo	0
840239_15_placebo	AI	left	placebo	0
840239_15_placebo	FRP	left	placebo	0
840239_15_placebo	AUD	left	placebo	0
840239_15_placebo	RSP	left	placebo	0
840239_15_placebo	MB	left	placebo	0
840239_15_placebo	SS	left	placebo	0
840239_15_placebo	STR	left	placebo	201
840239_15_placebo	MO	left	placebo	0
840239_15_placebo	TEa	left	placebo	0
840239_15_placebo	TH	left	placebo	80
840239_15_placebo	VIS	left	placebo	0
840239_15_placebo	VISC	left	placebo	0
840239_15_placebo	OLF	left	placebo	106
840239_15_placebo	CTXsp	left	placebo	29
840239_15_placebo	ORB	left	placebo	1
840239_15_placebo	PAL	left	placebo	98
840239_15_placebo	ECT	left	placebo	0
840239_15_placebo	PERI	left	placebo	0
840239_15_placebo	PL	left	placebo	0
840239_15_placebo	GU	left	placebo	0
840239_15_placebo	HB	left	placebo	0
840239_15_placebo	HPF	left	placebo	2
840239_15_placebo	HY	left	placebo	67
840239_15_placebo	PTLp	right	placebo	4
840239_15_placebo	ACA	right	placebo	3
840239_15_placebo	ILA	right	placebo	17
840239_15_placebo	AI	right	placebo	51
840239_15_placebo	FRP	right	placebo	0
840239_15_placebo	AUD	right	placebo	0
840239_15_placebo	RSP	right	placebo	0
840239_15_placebo	MB	right	placebo	24
840239_15_placebo	SS	right	placebo	143
840239_15_placebo	STR	right	placebo	182
840239_15_placebo	MO	right	placebo	245
840239_15_placebo	TEa	right	placebo	0
840239_15_placebo	TH	right	placebo	210
840239_15_placebo	VIS	right	placebo	0
840239_15_placebo	VISC	right	placebo	8
840239_15_placebo	OLF	right	placebo	480
840239_15_placebo	CTXsp	right	placebo	13
840239_15_placebo	ORB	right	placebo	4
840239_15_placebo	PAL	right	placebo	54
840239_15_placebo	ECT	right	placebo	0
840239_15_placebo	PERI	right	placebo	0
840239_15_placebo	PL	right	placebo	1
840239_15_placebo	GU	right	placebo	12
840239_15_placebo	HB	right	placebo	0
840239_15_placebo	HPF	right	placebo	141
840239_15_placebo	HY	right	placebo	86
840239_1_placebo	PTLp	left	placebo	0
840239_1_placebo	ACA	left	placebo	4
840239_1_placebo	ILA	left	placebo	2
840239_1_placebo	AI	left	placebo	0
840239_1_placebo	FRP	left	placebo	0
840239_1_placebo	AUD	left	placebo	0
840239_1_placebo	RSP	left	placebo	0
840239_1_placebo	MB	left	placebo	0
840239_1_placebo	SS	left	placebo	0
840239_1_placebo	STR	left	placebo	151
840239_1_placebo	MO	left	placebo	2
840239_1_placebo	TEa	left	placebo	0
840239_1_placebo	TH	left	placebo	107
840239_1_placebo	VIS	left	placebo	0
840239_1_placebo	VISC	left	placebo	0
840239_1_placebo	OLF	left	placebo	120
840239_1_placebo	CTXsp	left	placebo	3
840239_1_placebo	ORB	left	placebo	2
840239_1_placebo	PAL	left	placebo	106
840239_1_placebo	ECT	left	placebo	0
840239_1_placebo	PERI	left	placebo	0
840239_1_placebo	PL	left	placebo	0
840239_1_placebo	GU	left	placebo	0
840239_1_placebo	HB	left	placebo	0
840239_1_placebo	HPF	left	placebo	5
840239_1_placebo	HY	left	placebo	46
840239_1_placebo	PTLp	right	placebo	1
840239_1_placebo	ACA	right	placebo	23
840239_1_placebo	ILA	right	placebo	26
840239_1_placebo	AI	right	placebo	44
840239_1_placebo	FRP	right	placebo	0
840239_1_placebo	AUD	right	placebo	1
840239_1_placebo	RSP	right	placebo	1
840239_1_placebo	MB	right	placebo	0
840239_1_placebo	SS	right	placebo	68
840239_1_placebo	STR	right	placebo	226
840239_1_placebo	MO	right	placebo	189
840239_1_placebo	TEa	right	placebo	0
840239_1_placebo	TH	right	placebo	111
840239_1_placebo	VIS	right	placebo	0
840239_1_placebo	VISC	right	placebo	5
840239_1_placebo	OLF	right	placebo	411
840239_1_placebo	CTXsp	right	placebo	5
840239_1_placebo	ORB	right	placebo	5
840239_1_placebo	PAL	right	placebo	68
840239_1_placebo	ECT	right	placebo	1
840239_1_placebo	PERI	right	placebo	1
840239_1_placebo	PL	right	placebo	1
840239_1_placebo	GU	right	placebo	4
840239_1_placebo	HB	right	placebo	0
840239_1_placebo	HPF	right	placebo	66
840239_1_placebo	HY	right	placebo	18
840239_6_placebo	PTLp	left	placebo	0
840239_6_placebo	ACA	left	placebo	0
840239_6_placebo	ILA	left	placebo	1
840239_6_placebo	AI	left	placebo	0
840239_6_placebo	FRP	left	placebo	0
840239_6_placebo	AUD	left	placebo	0
840239_6_placebo	RSP	left	placebo	0
840239_6_placebo	MB	left	placebo	3
840239_6_placebo	SS	left	placebo	0
840239_6_placebo	STR	left	placebo	169
840239_6_placebo	MO	left	placebo	0
840239_6_placebo	TEa	left	placebo	0
840239_6_placebo	TH	left	placebo	88
840239_6_placebo	VIS	left	placebo	0
840239_6_placebo	VISC	left	placebo	0
840239_6_placebo	OLF	left	placebo	83
840239_6_placebo	CTXsp	left	placebo	6
840239_6_placebo	ORB	left	placebo	1
840239_6_placebo	PAL	left	placebo	162
840239_6_placebo	ECT	left	placebo	0
840239_6_placebo	PERI	left	placebo	0
840239_6_placebo	PL	left	placebo	0
840239_6_placebo	GU	left	placebo	0
840239_6_placebo	HB	left	placebo	0
840239_6_placebo	HPF	left	placebo	8
840239_6_placebo	HY	left	placebo	86
840239_6_placebo	PTLp	right	placebo	0
840239_6_placebo	ACA	right	placebo	16
840239_6_placebo	ILA	right	placebo	16
840239_6_placebo	AI	right	placebo	45
840239_6_placebo	FRP	right	placebo	0
840239_6_placebo	AUD	right	placebo	0
840239_6_placebo	RSP	right	placebo	0
840239_6_placebo	MB	right	placebo	4
840239_6_placebo	SS	right	placebo	74
840239_6_placebo	STR	right	placebo	152
840239_6_placebo	MO	right	placebo	215
840239_6_placebo	TEa	right	placebo	1
840239_6_placebo	TH	right	placebo	35
840239_6_placebo	VIS	right	placebo	3
840239_6_placebo	VISC	right	placebo	3
840239_6_placebo	OLF	right	placebo	357
840239_6_placebo	CTXsp	right	placebo	2
840239_6_placebo	ORB	right	placebo	2
840239_6_placebo	PAL	right	placebo	13
840239_6_placebo	ECT	right	placebo	4
840239_6_placebo	PERI	right	placebo	0
840239_6_placebo	PL	right	placebo	3
840239_6_placebo	GU	right	placebo	6
840239_6_placebo	HB	right	placebo	0
840239_6_placebo	HPF	right	placebo	122
840239_6_placebo	HY	right	placebo	13
840246_3_placebo	PTLp	left	placebo	1
840246_3_placebo	ACA	left	placebo	1
840246_3_placebo	ILA	left	placebo	1
840246_3_placebo	AI	left	placebo	0
840246_3_placebo	FRP	left	placebo	0
840246_3_placebo	AUD	left	placebo	0
840246_3_placebo	RSP	left	placebo	0
840246_3_placebo	MB	left	placebo	0
840246_3_placebo	SS	left	placebo	0
840246_3_placebo	STR	left	placebo	127
840246_3_placebo	MO	left	placebo	12
840246_3_placebo	TEa	left	placebo	0
840246_3_placebo	TH	left	placebo	8
840246_3_placebo	VIS	left	placebo	0
840246_3_placebo	VISC	left	placebo	0
840246_3_placebo	OLF	left	placebo	78
840246_3_placebo	CTXsp	left	placebo	0
840246_3_placebo	ORB	left	placebo	17
840246_3_placebo	PAL	left	placebo	52
840246_3_placebo	ECT	left	placebo	0
840246_3_placebo	PERI	left	placebo	0
840246_3_placebo	PL	left	placebo	1
840246_3_placebo	GU	left	placebo	0
840246_3_placebo	HB	left	placebo	0
840246_3_placebo	HPF	left	placebo	6
840246_3_placebo	HY	left	placebo	4
840246_3_placebo	PTLp	right	placebo	0
840246_3_placebo	ACA	right	placebo	14
840246_3_placebo	ILA	right	placebo	12
840246_3_placebo	AI	right	placebo	29
840246_3_placebo	FRP	right	placebo	4
840246_3_placebo	AUD	right	placebo	0
840246_3_placebo	RSP	right	placebo	0
840246_3_placebo	MB	right	placebo	0
840246_3_placebo	SS	right	placebo	53
840246_3_placebo	STR	right	placebo	26
840246_3_placebo	MO	right	placebo	198
840246_3_placebo	TEa	right	placebo	0
840246_3_placebo	TH	right	placebo	2
840246_3_placebo	VIS	right	placebo	0
840246_3_placebo	VISC	right	placebo	0
840246_3_placebo	OLF	right	placebo	372
840246_3_placebo	CTXsp	right	placebo	0
840246_3_placebo	ORB	right	placebo	7
840246_3_placebo	PAL	right	placebo	1
840246_3_placebo	ECT	right	placebo	0
840246_3_placebo	PERI	right	placebo	0
840246_3_placebo	PL	right	placebo	5
840246_3_placebo	GU	right	placebo	6
840246_3_placebo	HB	right	placebo	0
840246_3_placebo	HPF	right	placebo	0
840246_3_placebo	HY	right	placebo	0
840256_45_placebo	PTLp	left	placebo	0
840256_45_placebo	ACA	left	placebo	2
840256_45_placebo	ILA	left	placebo	3
840256_45_placebo	AI	left	placebo	0
840256_45_placebo	FRP	left	placebo	0
840256_45_placebo	AUD	left	placebo	0
840256_45_placebo	RSP	left	placebo	0
840256_45_placebo	MB	left	placebo	0
840256_45_placebo	SS	left	placebo	0
840256_45_placebo	STR	left	placebo	158
840256_45_placebo	MO	left	placebo	5
840256_45_placebo	TEa	left	placebo	0
840256_45_placebo	TH	left	placebo	71
840256_45_placebo	VIS	left	placebo	0
840256_45_placebo	VISC	left	placebo	0
840256_45_placebo	OLF	left	placebo	89
840256_45_placebo	CTXsp	left	placebo	1
840256_45_placebo	ORB	left	placebo	6
840256_45_placebo	PAL	left	placebo	97
840256_45_placebo	ECT	left	placebo	0
840256_45_placebo	PERI	left	placebo	0
840256_45_placebo	PL	left	placebo	0
840256_45_placebo	GU	left	placebo	0
840256_45_placebo	HB	left	placebo	0
840256_45_placebo	HPF	left	placebo	4
840256_45_placebo	HY	left	placebo	56
840256_45_placebo	PTLp	right	placebo	1
840256_45_placebo	ACA	right	placebo	2
840256_45_placebo	ILA	right	placebo	18
840256_45_placebo	AI	right	placebo	40
840256_45_placebo	FRP	right	placebo	0
840256_45_placebo	AUD	right	placebo	0
840256_45_placebo	RSP	right	placebo	1
840256_45_placebo	MB	right	placebo	0
840256_45_placebo	SS	right	placebo	57
840256_45_placebo	STR	right	placebo	173
840256_45_placebo	MO	right	placebo	204
840256_45_placebo	TEa	right	placebo	0
840256_45_placebo	TH	right	placebo	96
840256_45_placebo	VIS	right	placebo	0
840256_45_placebo	VISC	right	placebo	0
840256_45_placebo	OLF	right	placebo	404
840256_45_placebo	CTXsp	right	placebo	3
840256_45_placebo	ORB	right	placebo	9
840256_45_placebo	PAL	right	placebo	37
840256_45_placebo	ECT	right	placebo	5
840256_45_placebo	PERI	right	placebo	0
840256_45_placebo	PL	right	placebo	1
840256_45_placebo	GU	right	placebo	5
840256_45_placebo	HB	right	placebo	0
840256_45_placebo	HPF	right	placebo	32
840256_45_placebo	HY	right	placebo	2
840295_20_high_dose	PTLp	left	high	0
840295_20_high_dose	ACA	left	high	0
840295_20_high_dose	ILA	left	high	3
840295_20_high_dose	AI	left	high	0
840295_20_high_dose	FRP	left	high	0
840295_20_high_dose	AUD	left	high	0
840295_20_high_dose	RSP	left	high	0
840295_20_high_dose	MB	left	high	0
840295_20_high_dose	SS	left	high	0
840295_20_high_dose	STR	left	high	181
840295_20_high_dose	MO	left	high	0
840295_20_high_dose	TEa	left	high	0
840295_20_high_dose	TH	left	high	72
840295_20_high_dose	VIS	left	high	0
840295_20_high_dose	VISC	left	high	0
840295_20_high_dose	OLF	left	high	102
840295_20_high_dose	CTXsp	left	high	0
840295_20_high_dose	ORB	left	high	1
840295_20_high_dose	PAL	left	high	94
840295_20_high_dose	ECT	left	high	0
840295_20_high_dose	PERI	left	high	0
840295_20_high_dose	PL	left	high	0
840295_20_high_dose	GU	left	high	0
840295_20_high_dose	HB	left	high	0
840295_20_high_dose	HPF	left	high	3
840295_20_high_dose	HY	left	high	17
840295_20_high_dose	PTLp	right	high	0
840295_20_high_dose	ACA	right	high	12
840295_20_high_dose	ILA	right	high	13
840295_20_high_dose	AI	right	high	34
840295_20_high_dose	FRP	right	high	0
840295_20_high_dose	AUD	right	high	0
840295_20_high_dose	RSP	right	high	0
840295_20_high_dose	MB	right	high	0
840295_20_high_dose	SS	right	high	31
840295_20_high_dose	STR	right	high	128
840295_20_high_dose	MO	right	high	98
840295_20_high_dose	TEa	right	high	2
840295_20_high_dose	TH	right	high	108
840295_20_high_dose	VIS	right	high	0
840295_20_high_dose	VISC	right	high	0
840295_20_high_dose	OLF	right	high	418
840295_20_high_dose	CTXsp	right	high	1
840295_20_high_dose	ORB	right	high	3
840295_20_high_dose	PAL	right	high	39
840295_20_high_dose	ECT	right	high	0
840295_20_high_dose	PERI	right	high	0
840295_20_high_dose	PL	right	high	2
840295_20_high_dose	GU	right	high	2
840295_20_high_dose	HB	right	high	0
840295_20_high_dose	HPF	right	high	12
840295_20_high_dose	HY	right	high	4
840296_44_high_dose	PTLp	left	high	0
840296_44_high_dose	ACA	left	high	2
840296_44_high_dose	ILA	left	high	2
840296_44_high_dose	AI	left	high	0
840296_44_high_dose	FRP	left	high	0
840296_44_high_dose	AUD	left	high	0
840296_44_high_dose	RSP	left	high	0
840296_44_high_dose	MB	left	high	0
840296_44_high_dose	SS	left	high	0
840296_44_high_dose	STR	left	high	75
840296_44_high_dose	MO	left	high	3
840296_44_high_dose	TEa	left	high	0
840296_44_high_dose	TH	left	high	86
840296_44_high_dose	VIS	left	high	0
840296_44_high_dose	VISC	left	high	0
840296_44_high_dose	OLF	left	high	64
840296_44_high_dose	CTXsp	left	high	0
840296_44_high_dose	ORB	left	high	5
840296_44_high_dose	PAL	left	high	60
840296_44_high_dose	ECT	left	high	0
840296_44_high_dose	PERI	left	high	0
840296_44_high_dose	PL	left	high	0
840296_44_high_dose	GU	left	high	0
840296_44_high_dose	HB	left	high	0
840296_44_high_dose	HPF	left	high	5
840296_44_high_dose	HY	left	high	48
840296_44_high_dose	PTLp	right	high	1
840296_44_high_dose	ACA	right	high	9
840296_44_high_dose	ILA	right	high	8
840296_44_high_dose	AI	right	high	19
840296_44_high_dose	FRP	right	high	0
840296_44_high_dose	AUD	right	high	0
840296_44_high_dose	RSP	right	high	0
840296_44_high_dose	MB	right	high	0
840296_44_high_dose	SS	right	high	19
840296_44_high_dose	STR	right	high	113
840296_44_high_dose	MO	right	high	104
840296_44_high_dose	TEa	right	high	0
840296_44_high_dose	TH	right	high	85
840296_44_high_dose	VIS	right	high	0
840296_44_high_dose	VISC	right	high	0
840296_44_high_dose	OLF	right	high	245
840296_44_high_dose	CTXsp	right	high	0
840296_44_high_dose	ORB	right	high	3
840296_44_high_dose	PAL	right	high	27
840296_44_high_dose	ECT	right	high	0
840296_44_high_dose	PERI	right	high	1
840296_44_high_dose	PL	right	high	1
840296_44_high_dose	GU	right	high	3
840296_44_high_dose	HB	right	high	0
840296_44_high_dose	HPF	right	high	19
840296_44_high_dose	HY	right	high	10
840297_55_low_dose	PTLp	left	low	0
840297_55_low_dose	ACA	left	low	2
840297_55_low_dose	ILA	left	low	4
840297_55_low_dose	AI	left	low	0
840297_55_low_dose	FRP	left	low	0
840297_55_low_dose	AUD	left	low	0
840297_55_low_dose	RSP	left	low	0
840297_55_low_dose	MB	left	low	21
840297_55_low_dose	SS	left	low	0
840297_55_low_dose	STR	left	low	212
840297_55_low_dose	MO	left	low	0
840297_55_low_dose	TEa	left	low	0
840297_55_low_dose	TH	left	low	82
840297_55_low_dose	VIS	left	low	0
840297_55_low_dose	VISC	left	low	0
840297_55_low_dose	OLF	left	low	152
840297_55_low_dose	CTXsp	left	low	0
840297_55_low_dose	ORB	left	low	1
840297_55_low_dose	PAL	left	low	120
840297_55_low_dose	ECT	left	low	0
840297_55_low_dose	PERI	left	low	0
840297_55_low_dose	PL	left	low	0
840297_55_low_dose	GU	left	low	0
840297_55_low_dose	HB	left	low	0
840297_55_low_dose	HPF	left	low	7
840297_55_low_dose	HY	left	low	102
840297_55_low_dose	PTLp	right	low	0
840297_55_low_dose	ACA	right	low	19
840297_55_low_dose	ILA	right	low	23
840297_55_low_dose	AI	right	low	47
840297_55_low_dose	FRP	right	low	0
840297_55_low_dose	AUD	right	low	0
840297_55_low_dose	RSP	right	low	0
840297_55_low_dose	MB	right	low	0
840297_55_low_dose	SS	right	low	72
840297_55_low_dose	STR	right	low	177
840297_55_low_dose	MO	right	low	189
840297_55_low_dose	TEa	right	low	0
840297_55_low_dose	TH	right	low	137
840297_55_low_dose	VIS	right	low	0
840297_55_low_dose	VISC	right	low	7
840297_55_low_dose	OLF	right	low	566
840297_55_low_dose	CTXsp	right	low	1
840297_55_low_dose	ORB	right	low	10
840297_55_low_dose	PAL	right	low	61
840297_55_low_dose	ECT	right	low	1
840297_55_low_dose	PERI	right	low	0
840297_55_low_dose	PL	right	low	2
840297_55_low_dose	GU	right	low	7
840297_55_low_dose	HB	right	low	0
840297_55_low_dose	HPF	right	low	13
840297_55_low_dose	HY	right	low	20
840299_35_high_dose	PTLp	left	high	0
840299_35_high_dose	ACA	left	high	4
840299_35_high_dose	ILA	left	high	1
840299_35_high_dose	AI	left	high	8
840299_35_high_dose	FRP	left	high	0
840299_35_high_dose	AUD	left	high	0
840299_35_high_dose	RSP	left	high	0
840299_35_high_dose	MB	left	high	23
840299_35_high_dose	SS	left	high	0
840299_35_high_dose	STR	left	high	64
840299_35_high_dose	MO	left	high	24
840299_35_high_dose	TEa	left	high	0
840299_35_high_dose	TH	left	high	55
840299_35_high_dose	VIS	left	high	0
840299_35_high_dose	VISC	left	high	0
840299_35_high_dose	OLF	left	high	168
840299_35_high_dose	CTXsp	left	high	14
840299_35_high_dose	ORB	left	high	71
840299_35_high_dose	PAL	left	high	50
840299_35_high_dose	ECT	left	high	0
840299_35_high_dose	PERI	left	high	0
840299_35_high_dose	PL	left	high	0
840299_35_high_dose	GU	left	high	0
840299_35_high_dose	HB	left	high	0
840299_35_high_dose	HPF	left	high	3
840299_35_high_dose	HY	left	high	86
840299_35_high_dose	PTLp	right	high	0
840299_35_high_dose	ACA	right	high	0
840299_35_high_dose	ILA	right	high	14
840299_35_high_dose	AI	right	high	13
840299_35_high_dose	FRP	right	high	0
840299_35_high_dose	AUD	right	high	0
840299_35_high_dose	RSP	right	high	0
840299_35_high_dose	MB	right	high	10
840299_35_high_dose	SS	right	high	3
840299_35_high_dose	STR	right	high	77
840299_35_high_dose	MO	right	high	22
840299_35_high_dose	TEa	right	high	0
840299_35_high_dose	TH	right	high	62
840299_35_high_dose	VIS	right	high	0
840299_35_high_dose	VISC	right	high	0
840299_35_high_dose	OLF	right	high	242
840299_35_high_dose	CTXsp	right	high	1
840299_35_high_dose	ORB	right	high	3
840299_35_high_dose	PAL	right	high	23
840299_35_high_dose	ECT	right	high	0
840299_35_high_dose	PERI	right	high	0
840299_35_high_dose	PL	right	high	0
840299_35_high_dose	GU	right	high	4
840299_35_high_dose	HB	right	high	0
840299_35_high_dose	HPF	right	high	17
840299_35_high_dose	HY	right	high	20
840299_36_low_dose	PTLp	left	low	0
840299_36_low_dose	ACA	left	low	3
840299_36_low_dose	ILA	left	low	0
840299_36_low_dose	AI	left	low	0
840299_36_low_dose	FRP	left	low	0
840299_36_low_dose	AUD	left	low	0
840299_36_low_dose	RSP	left	low	0
840299_36_low_dose	MB	left	low	0
840299_36_low_dose	SS	left	low	0
840299_36_low_dose	STR	left	low	103
840299_36_low_dose	MO	left	low	2
840299_36_low_dose	TEa	left	low	0
840299_36_low_dose	TH	left	low	96
840299_36_low_dose	VIS	left	low	0
840299_36_low_dose	VISC	left	low	0
840299_36_low_dose	OLF	left	low	77
840299_36_low_dose	CTXsp	left	low	0
840299_36_low_dose	ORB	left	low	2
840299_36_low_dose	PAL	left	low	68
840299_36_low_dose	ECT	left	low	0
840299_36_low_dose	PERI	left	low	0
840299_36_low_dose	PL	left	low	0
840299_36_low_dose	GU	left	low	0
840299_36_low_dose	HB	left	low	0
840299_36_low_dose	HPF	left	low	7
840299_36_low_dose	HY	left	low	54
840299_36_low_dose	PTLp	right	low	3
840299_36_low_dose	ACA	right	low	6
840299_36_low_dose	ILA	right	low	22
840299_36_low_dose	AI	right	low	24
840299_36_low_dose	FRP	right	low	0
840299_36_low_dose	AUD	right	low	0
840299_36_low_dose	RSP	right	low	0
840299_36_low_dose	MB	right	low	0
840299_36_low_dose	SS	right	low	45
840299_36_low_dose	STR	right	low	103
840299_36_low_dose	MO	right	low	158
840299_36_low_dose	TEa	right	low	0
840299_36_low_dose	TH	right	low	64
840299_36_low_dose	VIS	right	low	0
840299_36_low_dose	VISC	right	low	2
840299_36_low_dose	OLF	right	low	358
840299_36_low_dose	CTXsp	right	low	1
840299_36_low_dose	ORB	right	low	3
840299_36_low_dose	PAL	right	low	33
840299_36_low_dose	ECT	right	low	1
840299_36_low_dose	PERI	right	low	0
840299_36_low_dose	PL	right	low	2
840299_36_low_dose	GU	right	low	3
840299_36_low_dose	HB	right	low	0
840299_36_low_dose	HPF	right	low	9
840299_36_low_dose	HY	right	low	4
840299_38_low_dose	PTLp	left	low	0
840299_38_low_dose	ACA	left	low	0
840299_38_low_dose	ILA	left	low	0
840299_38_low_dose	AI	left	low	0
840299_38_low_dose	FRP	left	low	0
840299_38_low_dose	AUD	left	low	0
840299_38_low_dose	RSP	left	low	0
840299_38_low_dose	MB	left	low	0
840299_38_low_dose	SS	left	low	0
840299_38_low_dose	STR	left	low	149
840299_38_low_dose	MO	left	low	1
840299_38_low_dose	TEa	left	low	0
840299_38_low_dose	TH	left	low	98
840299_38_low_dose	VIS	left	low	0
840299_38_low_dose	VISC	left	low	0
840299_38_low_dose	OLF	left	low	96
840299_38_low_dose	CTXsp	left	low	0
840299_38_low_dose	ORB	left	low	4
840299_38_low_dose	PAL	left	low	71
840299_38_low_dose	ECT	left	low	0
840299_38_low_dose	PERI	left	low	0
840299_38_low_dose	PL	left	low	0
840299_38_low_dose	GU	left	low	0
840299_38_low_dose	HB	left	low	0
840299_38_low_dose	HPF	left	low	0
840299_38_low_dose	HY	left	low	35
840299_38_low_dose	PTLp	right	low	0
840299_38_low_dose	ACA	right	low	4
840299_38_low_dose	ILA	right	low	19
840299_38_low_dose	AI	right	low	24
840299_38_low_dose	FRP	right	low	0
840299_38_low_dose	AUD	right	low	0
840299_38_low_dose	RSP	right	low	0
840299_38_low_dose	MB	right	low	0
840299_38_low_dose	SS	right	low	22
840299_38_low_dose	STR	right	low	85
840299_38_low_dose	MO	right	low	183
840299_38_low_dose	TEa	right	low	0
840299_38_low_dose	TH	right	low	31
840299_38_low_dose	VIS	right	low	0
840299_38_low_dose	VISC	right	low	0
840299_38_low_dose	OLF	right	low	266
840299_38_low_dose	CTXsp	right	low	0
840299_38_low_dose	ORB	right	low	7
840299_38_low_dose	PAL	right	low	12
840299_38_low_dose	ECT	right	low	0
840299_38_low_dose	PERI	right	low	0
840299_38_low_dose	PL	right	low	2
840299_38_low_dose	GU	right	low	3
840299_38_low_dose	HB	right	low	0
840299_38_low_dose	HPF	right	low	4
840299_38_low_dose	HY	right	low	5
840302_34_low_dose	PTLp	left	low	0
840302_34_low_dose	ACA	left	low	0
840302_34_low_dose	ILA	left	low	3
840302_34_low_dose	AI	left	low	0
840302_34_low_dose	FRP	left	low	0
840302_34_low_dose	AUD	left	low	0
840302_34_low_dose	RSP	left	low	0
840302_34_low_dose	MB	left	low	2
840302_34_low_dose	SS	left	low	0
840302_34_low_dose	STR	left	low	96
840302_34_low_dose	MO	left	low	0
840302_34_low_dose	TEa	left	low	0
840302_34_low_dose	TH	left	low	59
840302_34_low_dose	VIS	left	low	0
840302_34_low_dose	VISC	left	low	0
840302_34_low_dose	OLF	left	low	99
840302_34_low_dose	CTXsp	left	low	5
840302_34_low_dose	ORB	left	low	1
840302_34_low_dose	PAL	left	low	51
840302_34_low_dose	ECT	left	low	0
840302_34_low_dose	PERI	left	low	0
840302_34_low_dose	PL	left	low	0
840302_34_low_dose	GU	left	low	0
840302_34_low_dose	HB	left	low	0
840302_34_low_dose	HPF	left	low	1
840302_34_low_dose	HY	left	low	34
840302_34_low_dose	PTLp	right	low	0
840302_34_low_dose	ACA	right	low	6
840302_34_low_dose	ILA	right	low	14
840302_34_low_dose	AI	right	low	18
840302_34_low_dose	FRP	right	low	0
840302_34_low_dose	AUD	right	low	0
840302_34_low_dose	RSP	right	low	0
840302_34_low_dose	MB	right	low	0
840302_34_low_dose	SS	right	low	36
840302_34_low_dose	STR	right	low	41
840302_34_low_dose	MO	right	low	111
840302_34_low_dose	TEa	right	low	0
840302_34_low_dose	TH	right	low	23
840302_34_low_dose	VIS	right	low	0
840302_34_low_dose	VISC	right	low	2
840302_34_low_dose	OLF	right	low	217
840302_34_low_dose	CTXsp	right	low	0
840302_34_low_dose	ORB	right	low	4
840302_34_low_dose	PAL	right	low	7
840302_34_low_dose	ECT	right	low	0
840302_34_low_dose	PERI	right	low	0
840302_34_low_dose	PL	right	low	5
840302_34_low_dose	GU	right	low	4
840302_34_low_dose	HB	right	low	0
840302_34_low_dose	HPF	right	low	9
840302_34_low_dose	HY	right	low	0
840304_22_placebo	PTLp	left	placebo	0
840304_22_placebo	ACA	left	placebo	0
840304_22_placebo	ILA	left	placebo	0
840304_22_placebo	AI	left	placebo	0
840304_22_placebo	FRP	left	placebo	0
840304_22_placebo	AUD	left	placebo	0
840304_22_placebo	RSP	left	placebo	0
840304_22_placebo	MB	left	placebo	0
840304_22_placebo	SS	left	placebo	0
840304_22_placebo	STR	left	placebo	211
840304_22_placebo	MO	left	placebo	1
840304_22_placebo	TEa	left	placebo	0
840304_22_placebo	TH	left	placebo	48
840304_22_placebo	VIS	left	placebo	0
840304_22_placebo	VISC	left	placebo	0
840304_22_placebo	OLF	left	placebo	164
840304_22_placebo	CTXsp	left	placebo	0
840304_22_placebo	ORB	left	placebo	4
840304_22_placebo	PAL	left	placebo	162
840304_22_placebo	ECT	left	placebo	0
840304_22_placebo	PERI	left	placebo	0
840304_22_placebo	PL	left	placebo	1
840304_22_placebo	GU	left	placebo	0
840304_22_placebo	HB	left	placebo	0
840304_22_placebo	HPF	left	placebo	3
840304_22_placebo	HY	left	placebo	58
840304_22_placebo	PTLp	right	placebo	0
840304_22_placebo	ACA	right	placebo	22
840304_22_placebo	ILA	right	placebo	30
840304_22_placebo	AI	right	placebo	51
840304_22_placebo	FRP	right	placebo	2
840304_22_placebo	AUD	right	placebo	0
840304_22_placebo	RSP	right	placebo	0
840304_22_placebo	MB	right	placebo	0
840304_22_placebo	SS	right	placebo	49
840304_22_placebo	STR	right	placebo	178
840304_22_placebo	MO	right	placebo	233
840304_22_placebo	TEa	right	placebo	0
840304_22_placebo	TH	right	placebo	49
840304_22_placebo	VIS	right	placebo	0
840304_22_placebo	VISC	right	placebo	0
840304_22_placebo	OLF	right	placebo	481
840304_22_placebo	CTXsp	right	placebo	0
840304_22_placebo	ORB	right	placebo	16
840304_22_placebo	PAL	right	placebo	58
840304_22_placebo	ECT	right	placebo	0
840304_22_placebo	PERI	right	placebo	0
840304_22_placebo	PL	right	placebo	3
840304_22_placebo	GU	right	placebo	3
840304_22_placebo	HB	right	placebo	0
840304_22_placebo	HPF	right	placebo	12
840304_22_placebo	HY	right	placebo	16
840340_46_placebo	PTLp	left	placebo	0
840340_46_placebo	ACA	left	placebo	0
840340_46_placebo	ILA	left	placebo	1
840340_46_placebo	AI	left	placebo	0
840340_46_placebo	FRP	left	placebo	0
840340_46_placebo	AUD	left	placebo	0
840340_46_placebo	RSP	left	placebo	0
840340_46_placebo	MB	left	placebo	134
840340_46_placebo	SS	left	placebo	0
840340_46_placebo	STR	left	placebo	144
840340_46_placebo	MO	left	placebo	2
840340_46_placebo	TEa	left	placebo	0
840340_46_placebo	TH	left	placebo	80
840340_46_placebo	VIS	left	placebo	0
840340_46_placebo	VISC	left	placebo	0
840340_46_placebo	OLF	left	placebo	113
840340_46_placebo	CTXsp	left	placebo	4
840340_46_placebo	ORB	left	placebo	13
840340_46_placebo	PAL	left	placebo	87
840340_46_placebo	ECT	left	placebo	0
840340_46_placebo	PERI	left	placebo	0
840340_46_placebo	PL	left	placebo	0
840340_46_placebo	GU	left	placebo	0
840340_46_placebo	HB	left	placebo	4
840340_46_placebo	HPF	left	placebo	8
840340_46_placebo	HY	left	placebo	84
840340_46_placebo	PTLp	right	placebo	0
840340_46_placebo	ACA	right	placebo	1
840340_46_placebo	ILA	right	placebo	14
840340_46_placebo	AI	right	placebo	26
840340_46_placebo	FRP	right	placebo	0
840340_46_placebo	AUD	right	placebo	0
840340_46_placebo	RSP	right	placebo	0
840340_46_placebo	MB	right	placebo	0
840340_46_placebo	SS	right	placebo	68
840340_46_placebo	STR	right	placebo	89
840340_46_placebo	MO	right	placebo	196
840340_46_placebo	TEa	right	placebo	0
840340_46_placebo	TH	right	placebo	10
840340_46_placebo	VIS	right	placebo	0
840340_46_placebo	VISC	right	placebo	4
840340_46_placebo	OLF	right	placebo	351
840340_46_placebo	CTXsp	right	placebo	7
840340_46_placebo	ORB	right	placebo	3
840340_46_placebo	PAL	right	placebo	39
840340_46_placebo	ECT	right	placebo	0
840340_46_placebo	PERI	right	placebo	0
840340_46_placebo	PL	right	placebo	1
840340_46_placebo	GU	right	placebo	2
840340_46_placebo	HB	right	placebo	0
840340_46_placebo	HPF	right	placebo	0
840340_46_placebo	HY	right	placebo	2
