# Supplementary material for: Quantitative 3D histochemistry reveals region-specific amyloid-β reduction by the antidiabetic drug netoglitazone
Source: PLoS One. 2025 May 6;20(5):e0309489. doi: 10.1371/journal.pone.0309489 (PMC12054868; doi:10.1371/journal.pone.0309489)
Supplement: S2 File — (CSV) [file pone.0309489.s007.csv]

X	GeneName	logFC	logCPM	LR	PValue	FDR	Sample_21	Sample_23	Sample_28	Sample_29	Sample__29b	Sample_30	Sample__30b	Sample_18	Sample_24	Sample_25	Sample_26	Sample__26b	Sample_31	Sample_33	diffexpressed
