# Supplementary material for: Quantitative 3D histochemistry reveals region-specific amyloid-β reduction by the antidiabetic drug netoglitazone
Source: PLoS One. 2025 May 6;20(5):e0309489. doi: 10.1371/journal.pone.0309489 (PMC12054868; doi:10.1371/journal.pone.0309489)
Supplement: S3 File — (CSV) [file pone.0309489.s008.csv]

X	GeneName	logFC	logCPM	LR	PValue	FDR	Sample_17.LD	Sample_19.LD	Sample_20.LD	Sample_18	Sample_24	Sample_25	Sample_26	Sample__26b	Sample_31	Sample_33	diffexpressed
ENSMUSG00000061028	Clasrp	-0.500334952096643	4.72216453101237	13.8594767180534	0.000197000755785	0.012009244092746	4.5637506577274	4.53317620852348	4.36753395984994	4.65422985190002	4.91791245204369	5.30380059126041	4.62065254508179	4.16353528217109	4.88288305194735	4.87986688772634	DOWN
ENSMUSG00000028944	Prkag2	-0.500636418491331	6.93703474469564	10.4515852818058	0.00122544239503	0.031902954867642	6.7287977754016	6.77931663885029	6.86958684319371	6.8971253735262	6.99627750329235	7.01650105219502	7.09905421347503	7.1539205300564	6.84231641091596	6.92889674257172	DOWN
ENSMUSG00000000295	Hddc2	-0.501846155389023	5.29355622676916	10.268776416118	0.001353005049097	0.03345563087266	4.63214307798919	4.991990721417	5.10529185558904	4.96487771912657	5.20198356255105	5.59175612833004	5.81281894830485	6.00957365599699	5.18931354935258	4.78803994797171	DOWN
ENSMUSG00000026888	Grb14	-0.50230716392446	5.86939379693768	10.4098304290403	0.001253462536045	0.032291082989252	5.56139994673204	5.5807049947665	5.66361838046424	5.78439728226816	5.54577523480734	6.27091374742417	6.26583540001429	6.47136253656402	5.66415335501109	5.43358044421704	DOWN
ENSMUSG00000024222	Fkbp5	-0.503089479157976	4.43397220699082	9.35580986613009	0.002222797276044	0.042436473887133	4.51251053492249	4.02463189787441	3.98533064862626	4.4618934832758	4.76922100377488	5.1111945215957	4.26031345308788	3.85444055280814	4.57336260548195	4.29968413491286	DOWN
ENSMUSG00000037361	Sf3b6	-0.504044766071832	7.35844086897122	17.3249385210317	3.15025356076308e-05	0.003840814093786	6.85086165068633	6.9495449922107	7.18913929749579	7.16972074666888	7.28671445467277	7.57983937606744	7.82714496983835	8.05467500913075	7.18192995039462	6.98031305431235	DOWN
ENSMUSG00000078570	1110065P20Rik	-0.505471889222422	7.44564898342734	9.62927344119877	0.00191500348966	0.039034238496521	6.73415616809597	7.26108983771275	7.43661762281256	7.3738361951784	7.10445753502145	7.81760864688665	7.75610101664913	7.90872981430543	7.52130403711528	7.13821425557851	DOWN
ENSMUSG00000030960	Eef1akmt2	-0.505820200220153	4.60829639261277	11.6621953915893	0.000637830266663	0.023032967459512	4.17125967298947	4.22317610690706	4.38509848413778	4.18799610631758	4.5881606081355	4.95016894610921	5.13034421149378	5.33572675051389	4.22576802118034	4.2315990428221	DOWN
ENSMUSG00000031239	Itm2a	-0.506816861554696	7.81205200947197	15.4924651810971	8.28347922422148e-05	0.006938963480753	6.97084566511423	7.43810486513436	7.64840115425517	7.90377670274532	7.76879832730013	8.0965175543139	8.1814832926196	8.51020735125093	7.622301182489	7.36136003374109	DOWN
ENSMUSG00000033916	Chmp2a	-0.507155012568211	8.02764933308955	17.5293676124624	2.82903994984183e-05	0.003621501140071	7.47546278619699	7.65813043781105	7.86128916140207	7.88926747562965	7.97566477399743	8.20655474704366	8.48352029671525	8.60636944382444	8.03751135324141	7.66053385285511	DOWN
ENSMUSG00000037805	Rpl10a	-0.507488077514013	7.50472787639479	15.1597211909885	9.87883740164276e-05	0.007594073485442	7.02629957003193	7.20409118342997	7.3295627692466	7.22569914264503	7.47008067731921	7.74745512834246	7.86476593973048	8.05467500913075	7.55093605886637	7.21917208016272	DOWN
ENSMUSG00000040938	Slc16a11	-0.508075792070064	4.75409714679498	8.78303282593198	0.003040452689818	0.049729053342537	4.11561202812936	4.68469940111566	4.48078295779553	4.61081733728063	4.78269331616359	5.50495710885358	4.61845181676521	4.48240573086437	4.90367758553774	4.91426612958804	DOWN
ENSMUSG00000049252	Lrp1b	-0.50811359223796	4.04782665924165	15.6678711494938	7.54957971728675e-05	0.006501085639068	4.08238587698087	3.88456175252533	3.77493367247032	4.04424765567997	4.09975540425424	4.1739687860038	4.02803198754887	4.27130350313983	3.76691148083686	4.24367311359634	DOWN
ENSMUSG00000043510	Hscb	-0.510813896322039	4.3132580528336	13.8141900176138	0.000201806304286	0.012122160151115	3.78480774374341	3.91212559361511	4.18237044989074	4.20960020122655	4.18629407432125	4.50960507737084	4.78468831656731	4.89133882748785	4.23564282028234	4.01271396669419	DOWN
ENSMUSG00000022773	Ypel1	-0.513163936344842	5.2342113036598	16.1115531133484	5.97186147092736e-05	0.005705454601927	4.93086309724874	4.91038488939284	4.9467640066391	5.32018640914137	5.30560976098915	5.16251019504131	5.43547720420855	5.5625122633545	5.15156237469362	5.44408283386365	DOWN
ENSMUSG00000030638	Sh3gl3	-0.513507249263725	5.7067850306254	14.7363552886934	0.000123639063456	0.008903458639743	5.56139994673204	5.40615518144767	5.51996400840411	5.78130901272606	5.67110791618536	5.70377201318907	5.89420850756956	5.92200828716564	5.7156281618443	5.80753891392919	DOWN
ENSMUSG00000021775	Nr1d2	-0.513753666064603	6.9742222090461	20.3556463911166	6.43030637438203e-06	0.001256869725304	6.57658569472083	6.68659533953565	6.64440384024356	7.1028494691552	7.02530731765512	7.21960545580553	7.16537802295542	7.37146363718336	6.9665991897004	6.75158921431603	DOWN
ENSMUSG00000097615	Gm2061	-0.51525695963329	2.43869291452171	9.06093891654094	0.002611278542582	0.04615404390022	1.94273354735402	1.99428500113143	2.38359023787274	2.36312329346402	2.16975053223811	2.67902753366125	2.77120199594536	2.88061618909219	2.49712817685385	2.39168038892297	DOWN
ENSMUSG00000035171	1110059E24Rik	-0.517148471294801	6.119585482839	9.43438779861325	0.002129541653655	0.041296340036396	5.53149607960045	5.78512728083164	6.11950387578515	5.86731867655083	6.06684444671465	6.3437377524281	6.46575155340719	6.78912521292505	5.87047460095313	5.9105306618883	DOWN
ENSMUSG00000001930	Vwf	-0.519725029623416	3.47194563020321	8.89474330765336	0.002859928081471	0.048375212081365	3.27154241710327	3.33473332150761	3.05950232865784	3.56356772661714	4.07806531558132	3.76928148264436	3.59413962342134	2.91694889396203	3.49275547411469	3.24952569156783	DOWN
ENSMUSG00000020044	Timp3	-0.520005490332247	6.49008215385205	10.9131656026791	0.00095483219408	0.027535839901408	6.34021905723759	6.22028385847406	6.05054912977627	6.53773911467938	6.87258923938438	7.12934718330156	6.47976105144156	6.16039438800965	6.46742976155414	6.27500316236106	DOWN
ENSMUSG00000022672	Prkdc	-0.520108420652808	4.00110450751056	14.2747584076962	0.000157969087727	0.010402306664515	3.75444578187561	3.70710935328711	3.71137400641947	3.97385148733963	4.25969977714005	4.21505720413509	4.24612904138736	4.17558165392567	3.88873105993654	3.91039140982337	DOWN
ENSMUSG00000096780	Tmem181b-ps	-0.521436754083271	2.77409111353487	8.1076085746771	0.004407984117463	0.059321345236894	2.28830940046994	2.58956585354506	2.48481251009007	2.60589262565796	2.83410359486647	3.55983676886466	2.9498584168182	2.76578268878537	2.57178662815357	2.64026288164582	DOWN
ENSMUSG00000032085	Tagln	-0.5222597258276	5.51935438931666	9.17122149309911	0.002458504238983	0.044746074227786	4.66719939686309	5.12581740323943	5.63698684413174	5.61665070090733	5.32547083829476	5.62567407278703	5.75889127120838	5.93003046089384	5.86836044840367	5.19327911077599	DOWN
ENSMUSG00000028982	Slc25a33	-0.523537689717476	6.92720830495032	12.6765161459746	0.000370276843554	0.017205996420868	6.30595447296595	6.69851666751183	6.7666985049381	6.78184469608421	6.93468133796595	7.13149500214722	7.15819958175376	7.42226970722755	7.05755150682471	6.71357134851051	DOWN
ENSMUSG00000019232	Etnppl	-0.524459766681847	5.83156191773604	7.88870072075908	0.004974458705277	0.063411474634352	5.63511844659343	5.36115046127979	5.29687078061	5.73523803235219	6.5411925167042	6.05857684180157	5.97469578091272	5.98924233560257	5.89560568935152	5.32696429896834	DOWN
ENSMUSG00000036856	Wnt4	-0.525632044962692	3.83541300801938	15.4006445918528	8.69586256045758e-05	0.007044792866413	3.60079943410211	3.64275258079734	3.51795114360083	3.98104770341912	4.0336816281224	4.1572000621201	3.85937218931094	3.41045160173241	4.13018984742633	3.80433561043314	DOWN
ENSMUSG00000042770	Hebp1	-0.525707098665062	6.17557821973364	10.6781766681023	0.001084068618826	0.029338947191709	5.73374100119173	5.9735212510636	6.01526519314524	6.15586111751874	6.10641305569653	6.18735140147404	6.35379221111969	6.64980986033875	6.2516332287145	6.1418280217829	DOWN
ENSMUSG00000030086	Chchd6	-0.526807352814948	7.82628935150088	8.24121858577084	0.004094963065294	0.05761536186609	7.28149354445127	7.68034219628921	7.75243839958626	7.8509933470298	7.68620968393679	7.99617297335919	8.07215869166693	8.18961823930942	7.97305808416999	7.56031351160494	DOWN
ENSMUSG00000079610	Ankrd39	-0.526880489807477	4.4587506092608	10.3453855971052	0.001297987493676	0.032955501024994	3.72734457815716	4.21687463341833	4.4053237563871	4.40684813666759	4.19495708098334	4.74850629944363	4.5917778498272	4.90587400637564	4.62436476460473	4.44008908351642	DOWN
ENSMUSG00000035024	Ncapd3	-0.527076041331794	4.19972919516321	17.5845620613282	2.7481024547967e-05	0.003600014215784	3.9712680911388	3.95818618634992	3.75705769386845	4.12442539940741	4.28696719544389	4.55725061682186	4.30478853181633	4.40265786697566	4.13723087182756	4.31120384674571	DOWN
ENSMUSG00000062753	AI413582	-0.527568560410772	7.364803454881	16.0314848566878	6.22978378586549e-05	0.005705454601927	6.75011295972359	7.06674263951983	7.24631835740219	7.22266664518223	7.16081840785678	7.72012346865129	7.66093901029573	7.93709089383556	7.35875216766201	7.12644355213777	DOWN
ENSMUSG00000036446	Lum	-0.528936584664747	2.84306082221204	11.0291916615684	0.000896882478072	0.026722914780854	1.90176308691652	2.40233449739005	2.59959835277932	3.19407847926904	2.93407944996846	2.9816949943375	3.09621170712732	2.98012736143307	3.00027958103462	2.91398833229827	DOWN
ENSMUSG00000046402	Rbp1	-0.529614423546174	6.00197533525581	11.0431763566181	0.000890142200858	0.026604881216893	5.4077085559447	5.81359429047605	5.85433900979295	6.06142417423099	6.04544857070323	6.07280386923109	6.295754139866	6.34372291670411	6.14564093780866	5.74414556491053	DOWN
ENSMUSG00000021619	Atg10	-0.530218554059446	4.14990855851367	8.53126384381343	0.003490972010903	0.052616682181462	3.77349675570188	3.91990520767075	3.98916426864494	4.1942017873219	4.10282753864261	4.14307568342592	4.4052265738376	4.59432576100441	4.09083770569536	4.10825748566035	DOWN
ENSMUSG00000022018	Rgcc	-0.531658769413502	5.81504899114285	15.8384125722822	6.89876865768332e-05	0.00602492462771	5.30146350015647	5.50126303107625	5.63454123979571	5.7224136136768	5.58913916999296	6.33195661143279	6.01958371785988	6.16568854906715	5.89248813991191	5.67003040519506	DOWN
ENSMUSG00000062352	Itgb1bp1	-0.533175520376468	6.63876879671015	11.3972120268766	0.000735544114291	0.024018128404944	6.17238060195518	6.30292573987182	6.61988666758414	6.41425648616645	6.51836555279398	6.83555248289042	6.99602074524485	7.20587071382218	6.56725417232243	6.42104131754599	DOWN
ENSMUSG00000022475	Hdac7	-0.534718146927903	4.25299337446827	12.5502823833875	0.000396146433629	0.017868671002606	4.09455683529653	4.07775730971409	4.04547869908067	4.07483884562217	4.46941093141967	4.73350182922793	4.47256664325154	4.06983098389923	4.16849702779336	4.1246724067908	DOWN
ENSMUSG00000050315	Synpo2	-0.535124998949271	3.1690342614716	12.4878784612517	0.000409601093802	0.01816327129809	3.02677359227757	2.82321331589839	2.82223821862542	3.00933874813636	3.27641296428395	3.67818518305352	3.17019534163507	3.0207598175697	3.40213178467128	3.2192731851251	DOWN
ENSMUSG00000028344	Invs	-0.535690483927328	3.22675468711899	12.8180790916092	0.000343285988768	0.016455630234471	2.92139473495663	2.83148604921053	3.09551264545763	3.13078117500185	3.17497405029034	3.65846057095891	3.49205903634993	3.32650454463851	3.24804725930692	3.18211236623055	DOWN
ENSMUSG00000029022	Miip	-0.535998766327067	4.4297841325922	14.3199665865474	0.000154220419806	0.010259036723775	4.00066878090377	4.23881041543422	4.13124525672283	4.44377739458556	4.26793425172445	4.77988190394684	4.68935981519076	4.65796342112018	4.60925253744647	4.25564697326439	DOWN
ENSMUSG00000032014	Oaf	-0.54040969381506	5.00483113724168	10.6926839112806	0.001075600471627	0.029238287434015	4.60474849468198	4.86878820487079	4.75969197278768	5.06816392166883	5.11944614501966	5.21746539600006	5.17445496758291	5.27683585401394	5.06190261904627	4.73128747648487	DOWN
ENSMUSG00000008668	Rps18	-0.540531112844325	9.00098811539083	11.5690750778074	0.000670577659152	0.023592837985126	8.30571912594858	8.64192176241729	8.81508555375605	8.66817332483064	8.82857770301442	9.4418689013851	9.48495142304163	9.71681751598058	8.91831729043549	8.48476298885355	DOWN
ENSMUSG00000045519	Zfp560	-0.542253443588701	3.90115297306844	13.7460054201053	0.000209265369695	0.012329635226909	3.38984285848307	3.52527294467666	3.75255387483615	3.87687977107044	3.74603893610804	4.31167057415668	4.19091938790413	4.40521788040397	3.7440327039962	3.69865864842393	DOWN
ENSMUSG00000097023	Mir9-3hg	-0.542297002856424	5.12648106203433	13.4633452002613	0.000243269629333	0.013254965555761	4.74454272245003	4.96967745580383	4.87813081123137	5.27844801858406	4.96256517931548	5.24814189997714	5.18787474018676	5.21105569199692	5.11814471376132	5.50929610116777	DOWN
ENSMUSG00000062997	Rpl35	-0.542760992407801	7.63513623958467	17.3845905791437	3.05291049752825e-05	0.003836075496588	7.06198985793847	7.24453524014875	7.60190156186759	7.53408646571304	7.50968051962571	7.94029814344162	7.97852727197411	8.15295932486248	7.66981127968944	7.27281351722736	DOWN
ENSMUSG00000082286	Pisd-ps1	-0.542890907861908	3.08262768505086	14.5695834879599	0.000135077396394	0.009292419325106	2.56689634333493	2.67479359702375	2.83080901636094	3.26654235323917	3.2926470916506	3.31473612718172	3.3347323950927	3.06027916838422	3.16780172678965	3.07806630290469	DOWN
ENSMUSG00000032586	Traip	-0.543397583070929	4.27075550514566	9.8983419169525	0.001654277557457	0.036588144644465	3.60505962017668	4.11889259130451	4.10675231694718	4.43855930953415	4.25969977714005	4.31922772669192	4.51813778761443	4.57853502217315	4.35218003000662	4.18852581738066	DOWN
ENSMUSG00000025776	Crispld1	-0.544319529378654	2.54707744629029	8.14018931037828	0.00432947634448	0.058880977993809	1.98257256320622	2.06615290522453	2.36009828030168	2.77275220176342	2.79664969589879	2.8417862265417	2.68128718233492	2.90975518443239	2.57178662815357	2.09116229444447	DOWN
ENSMUSG00000001289	Pfdn5	-0.54503767543042	9.64245422428583	12.8964258497685	0.000329210201253	0.016167021536842	8.88427958611711	9.20133327220334	9.47270671070755	9.26419466435336	9.4860276970907	10.0890474363645	10.1576609381317	10.4322138258079	9.52630808532068	9.0708933066803	DOWN
ENSMUSG00000025316	Banp	-0.54519963450152	5.39194875998115	16.1928046346507	5.72110113766365e-05	0.005591241222952	5.26692684178739	5.0796823346721	5.22065666856631	5.58393936937627	5.45613128770961	5.48717622364237	5.47615205314762	5.46527239477647	5.38242480197134	5.4296222531745	DOWN
ENSMUSG00000032198	Dock6	-0.54547732227696	3.69093998742162	11.6155943841141	0.000654011339623	0.023343465611944	3.60505962017668	3.49954587382476	3.37876276162122	3.46436078261551	4.03689757409875	4.2096458912976	3.70614830934252	3.46545617960193	3.70191375088178	3.58936338663858	DOWN
ENSMUSG00000068551	Zfp467	-0.546046181375226	5.33373925974108	12.2416040182664	0.000467356354734	0.019013107446416	4.7994805773388	5.23742260564695	5.07675192711291	5.13742973783855	5.29758813464387	5.69411677365555	5.6172911466024	5.53121235913269	5.47703367014787	5.23772270493092	DOWN
ENSMUSG00000037787	Apopt1	-0.547838956948269	6.2738492906716	10.7906207351452	0.00102015667419	0.028421287977334	5.78063415015471	6.0113339479728	6.21180269195525	6.17559776568719	6.19616520213601	6.32196048181012	6.61450370665176	6.7214053421872	6.34733577838628	6.12152463492029	DOWN
ENSMUSG00000042138	Msantd2	-0.549365114324466	3.26491160431372	12.2771913825204	0.000458527919926	0.018883989317619	2.65171222627352	2.9577783531056	3.03003258325075	3.34672537997605	3.42126566153047	3.81988027830787	3.52532931744981	3.45066170376264	2.86261982880204	3.16950963114781	DOWN
ENSMUSG00000047216	Cdh19	-0.552187864610771	3.36751479237117	13.821963882755	0.000200973071602	0.012122160151115	3.0828327272123	3.05282685219915	3.09551264545763	3.24876474392551	3.30336923621602	4.06431834830326	3.53935644121921	3.51370328796208	3.17466198993489	3.24952569156783	DOWN
ENSMUSG00000021432	Slc35b3	-0.552993947419361	4.88991600310354	10.702412427635	0.001069959265053	0.029178521775552	4.23587132188538	4.6335751972024	4.65980795919989	4.76884800337259	4.77501026385336	5.22553106071724	5.16694524437481	5.61653313306905	4.74449908892241	4.55839852214843	DOWN
ENSMUSG00000026021	Sumo1	-0.55438607678771	6.58825658955054	11.3167858256739	0.000768095534593	0.024393631688105	6.17381530134736	6.20285301909569	6.49400885684185	6.46261307751837	6.64178064539248	6.75657900685448	7.01245563191945	7.19703346321081	6.42418744632636	6.09094129777248	DOWN
ENSMUSG00000020241	Col6a2	-0.554775816942407	3.3909041666681	10.2864533945025	0.001340104210708	0.033270248489232	3.16592392216864	3.18136648309872	2.80494234106171	3.638296715445	3.76167352932854	3.63038505981486	3.75103804262155	2.88061618909219	3.31166909743532	3.40275512089846	DOWN
ENSMUSG00000074899	Sptbn5	-0.556425541036169	3.49111992466433	8.01912846457592	0.004628583896604	0.060505713484903	3.13089771799873	3.39178861524983	3.25048069604065	3.49484566416384	3.57960090949991	3.416885484121	3.50641177876594	3.61890593217017	3.757803462055	3.65863692184188	DOWN
ENSMUSG00000085148	Mir22hg	-0.556452326500097	4.91453138360631	16.6934284227354	4.39329198844722e-05	0.004704260656151	4.34177631931504	4.52299648556381	4.78417038985437	4.9281173040046	4.73794636889978	5.07742735722157	5.09595748218207	5.2585478254128	4.89331778411741	5.23470119783259	DOWN
ENSMUSG00000008999	Bmp7	-0.556482801701021	3.56422219921826	8.93264100982528	0.002801190147031	0.047780516747297	3.10104526952728	3.41399358030875	3.33122855033361	3.638296715445	3.9878890433517	4.32924274331112	3.23483418863168	2.85087650224094	3.59346265071145	3.5510108270774	DOWN
ENSMUSG00000018012	Rac3	-0.557378441330872	6.33170212487481	12.8945671065519	0.000329537307597	0.016167021536842	5.64859541443452	6.12842831173939	6.23539624319765	6.32587795455316	6.15087426756969	6.54029770043767	6.6178125739146	6.71934952513407	6.47091740195354	6.19642660448244	DOWN
ENSMUSG00000040952	Rps19	-0.558268949802026	8.60882870142548	13.934243698258	0.000189317840748	0.011714873823982	8.00385973720914	8.27444613826466	8.47474417325972	8.33558106670176	8.43803901156462	8.9851089133722	9.04823629732542	9.18030228738918	8.651978477916	8.19684334661388	DOWN
ENSMUSG00000032409	Atr	-0.559491248568067	3.01792177567625	12.5917277895815	0.000387457798712	0.017770448353978	2.94174852284867	2.43527616223657	2.76077312731114	2.80554955870617	3.22094067048864	3.45397300863481	3.28564779009809	3.43571394100773	2.73847686937749	2.67634319371305	DOWN
ENSMUSG00000023868	Pde10a	-0.560156997676307	5.76161251581964	10.3354678725753	0.001304980409234	0.033064873990354	5.97337971138936	5.28939564191206	5.30304388759746	5.42943437571797	5.8016227456036	5.62567407278703	5.7478595494668	5.80280566959549	6.05001531217774	6.26689169547878	DOWN
ENSMUSG00000041353	Tmem29	-0.560509729279564	5.03650829534282	9.95744054218699	0.001602006147574	0.036064174956533	4.41153992661443	4.69607014960808	4.97989380382926	4.74579658568791	4.98604851135027	5.33395691220853	5.39362223005373	5.72297090688148	4.91396352468049	4.66997556923207	DOWN
ENSMUSG00000106918	Mrpl33	-0.561388418671085	6.10476422234801	8.39019087550651	0.003772512915022	0.054688472307129	5.4378752459559	5.8557755834941	6.07149339338372	5.94573195833841	6.04145131251055	6.41717580237376	6.39680152470803	6.72908867009063	5.99874945732318	5.70974160372715	DOWN
ENSMUSG00000055137	Sugct	-0.562958902767125	3.23368156233059	8.97075673956084	0.00274334949944	0.047247001029513	2.72400414022076	3.08777891415869	3.11669514417998	3.09142538249153	3.2654878290916	3.48117607968126	3.39768408419884	3.61448793669049	3.33635248918718	3.00900845200483	DOWN
ENSMUSG00000021458	Aopep	-0.563957009850959	5.6657315637288	12.8172501496315	0.000343438116799	0.016455630234471	5.17678508390446	5.5256857452018	5.48780832826676	5.62586216649068	5.56037518380029	5.94674555903711	5.73166130715892	5.87291528286979	5.61582347600407	5.9414376872237	DOWN
ENSMUSG00000025324	Atp10a	-0.564452528997895	3.08655118403274	11.5374277967027	0.000682089455589	0.023681192171327	3.12497644075538	2.63753474106317	2.56918784666675	3.2547149874295	3.52109435732724	3.54702089483578	3.05774671973576	3.00734241856781	2.96113684311829	2.80413575433787	DOWN
ENSMUSG00000024677	Ms4a6b	-0.565236400273498	2.41154867662939	8.59110410488116	0.003378091283877	0.051867601084371	1.85959503163186	2.0520628817837	2.04356986454634	2.54892181053642	2.57565664679499	2.78470310724952	2.69805767102712	2.93122958917444	2.06667553434903	2.05050158853316	DOWN
ENSMUSG00000073616	Cops9	-0.565314776154507	8.47629168310202	8.80681411784849	0.003001075986765	0.049471552477947	7.73752024657273	8.15407591904723	8.42643452134892	8.16697044668553	8.38445119006876	8.89453248793981	8.87043481915423	9.24755638584735	8.25883495594891	7.90225834551377	DOWN
ENSMUSG00000036916	Zfp280c	-0.56597705893428	3.81298918148539	12.0872624555003	0.000507674594742	0.019972859296027	2.97504609905017	3.46805528088673	3.73895743780495	3.80975825913719	3.92332160625028	4.2861902812284	3.79066918080041	4.28804514969648	3.57802147515955	3.820548070487	DOWN
ENSMUSG00000024186	Rgs11	-0.568059083288139	4.71971738350693	16.7904695796641	4.1742420497622e-05	0.00450891373691	4.15972142635493	4.56577282349136	4.39090612383384	4.61775939010415	4.84088900630417	4.93549261920565	4.86299516306573	4.81638163371375	5.056341648841	4.73342971900702	DOWN
ENSMUSG00000050288	Fzd2	-0.570050371629242	2.7930469891681	10.8907244333018	0.000966470212167	0.027614971773161	2.47678096581518	2.34570301263437	2.38359023787274	2.83761786349379	3.0404490483703	3.44938887375379	2.73915032773424	2.43596405407624	2.94517746396591	2.85224314870489	DOWN
ENSMUSG00000037400	Atp11b	-0.573552251800856	5.24176092125475	17.144844995788	3.46348108286425e-05	0.004089006810856	4.79389339420133	5.00667678404297	4.84678151218953	5.18805802214221	5.32678523883894	5.83344965231796	5.45534159410062	5.61099941025939	4.91805745390235	5.03901765643233	DOWN
ENSMUSG00000035104	Eva1a	-0.573927893438267	4.41679405245	13.1750414729472	0.00028370244996	0.014929538328219	4.15100677648274	4.13902860123878	4.08183636340676	4.28712537512749	4.52543527060815	4.77256056122189	4.46278651058999	4.67927235535258	4.70001835199134	4.14090265885273	DOWN
ENSMUSG00000026743	Mllt10	-0.575417353183662	4.42088976986057	19.9443836917863	7.97278078637664e-06	0.001487527615204	4.13930474759509	3.99179154173023	4.18571523161584	4.37442424068935	4.38612341297837	4.778055048517	4.60739753594133	4.53009853518431	4.56555435467776	4.46866075765984	DOWN
ENSMUSG00000097391	Mirg	-0.575902653348503	3.93904279334914	14.1941021236937	0.000164886520896	0.010630432556645	3.38489612457036	3.59009224373355	3.77493367247032	3.79350054453617	3.8225707230437	4.38791534564837	4.05432007688641	3.84315621480508	4.05038199010585	4.37021789474951	DOWN
ENSMUSG00000026034	Clk1	-0.576985168592729	6.4578841838436	16.2769593081992	5.47253597555835e-05	0.005434581290567	5.69928744473012	6.05614474812043	6.24424554536525	6.3102500748743	6.47278649272263	7.05849592614198	6.81423607644015	6.97550567105152	6.25325441877362	6.0959450112125	DOWN
ENSMUSG00000047502	Mroh7	-0.577025031132132	2.38101035174625	9.35850864224857	0.002219526704606	0.042436473887133	2.04661960527918	1.78872277447207	2.39519430843072	2.31837116083894	2.60195083160092	2.46861332139998	2.52087567154486	2.22031603540696	2.54026201833411	2.68522402459097	DOWN
ENSMUSG00000105843	Gm19439	-0.577362153389098	5.20514856471376	10.235518122757	0.001377619108088	0.033624558296036	4.75990813130777	4.5731916674662	5.01416247103415	4.97392331043599	5.26504803175041	5.72763113794508	5.51097379402653	5.69290395115145	5.52479593889094	4.2704758854216	DOWN
ENSMUSG00000029287	Tgfbr3	-0.577428872925909	3.3620316526614	10.5491769149601	0.001162398389216	0.030650479153755	3.07671042680225	3.07389953678848	3.09551264545763	3.24278985759809	3.61014849274883	4.22313630589721	3.16417290126054	3.14848710231102	3.24152799902012	3.2555008056834	DOWN
ENSMUSG00000024659	Anxa1	-0.578679956815143	3.13881569313912	10.9078964937978	0.000957551967539	0.027549754505313	2.11990191847327	2.58956585354506	3.08121619684552	3.47459415040086	3.18660373654771	3.416885484121	3.57610871956814	3.26582020607039	2.97692160632306	3.15039667079222	DOWN
ENSMUSG00000073433	Arhgdig	-0.57896025235369	7.64927165581364	11.0060636052271	0.000908143054791	0.026722914780854	7.03895089553133	7.47388656516314	7.60502777983867	7.65908313492579	7.43942293697293	7.91911104662318	7.88252722674418	8.04772820567137	7.81738286616392	7.31883638911196	DOWN
ENSMUSG00000074578	Zfas1	-0.579184841297506	6.93089475517359	23.8830844159419	1.02367319847193e-06	0.000357669267657	6.26682852409253	6.32652994182354	6.71670696949273	6.60740319178409	6.67260409258694	7.3605551671616	7.48125943667893	7.80009699469722	6.71398218039471	6.44411489946548	DOWN
ENSMUSG00000023235	Ccl25	-0.579881244280053	3.44127297394857	9.60531298274786	0.001940152059698	0.039115816863277	2.87275517961305	3.03144180183657	3.38459591055973	3.07133742409151	3.4408208397092	3.65049459222878	3.86309476065529	3.95571120235489	3.55717274704568	3.16316673729031	DOWN
ENSMUSG00000044026	Slc35g1	-0.580156684911418	2.4686855084831	8.37615430359812	0.003801760180067	0.054813057137787	1.84526060050511	1.99428500113143	2.28723615410735	2.70483222044775	2.59323924289897	3.05594475392539	2.26358646298539	2.86582297597388	2.2852744320366	2.30214818754327	DOWN
ENSMUSG00000060288	Ppih	-0.580232290892112	5.0549145427656	12.9031133074116	0.000328036031204	0.016167021536842	4.49654747795613	4.61212712181888	5.004724759098	4.89611717928207	4.97267630610983	5.28848270722249	5.43547720420855	5.80183451739493	4.83605185659506	4.65874745698036	DOWN
ENSMUSG00000018449	Rpain	-0.580506447642823	5.76931973177792	19.0519202543597	1.27209703744592e-05	0.002061131963041	5.16817320693023	5.30878314629444	5.59860605291752	5.78645246205138	5.59132821139672	6.16795087422785	6.16765765871398	6.41848900200126	5.62211084713669	5.29396076724308	DOWN
ENSMUSG00000024830	Rps6kb2	-0.580781976517112	4.31631652631699	23.1591395767948	1.49132699205184e-06	0.000470876937952	3.93450070594449	4.00282159727866	3.98916426864494	4.22786394213074	4.3709131773766	4.79260552648453	4.50151542313139	4.1513874767571	4.51239059887463	4.42955747375733	DOWN
ENSMUSG00000029027	Dffb	-0.581654411415023	3.19080409965007	11.7364481117886	0.000612878781265	0.022313915098066	2.73958867382229	2.88810382384682	2.91382779892594	3.22471527914544	3.09700621954201	3.4585426236426	3.29670070967375	3.59219271167115	3.24152799902012	3.23145041826348	DOWN
ENSMUSG00000021496	Pcbd2	-0.5818519457109	5.28658970269163	8.22718635540858	0.004126745912449	0.05761536186609	4.48272285420777	5.05163023759323	5.29222355418152	5.11307193288779	5.24711081589339	5.69508521060032	5.53334062916588	5.75141833593479	5.37201675010674	4.88565735573384	DOWN
ENSMUSG00000035649	Zcchc7	-0.58220906804712	4.07318650246882	17.8147957665952	2.43482510600343e-05	0.00329477322586	3.85445537382352	3.69808943734503	3.68797798155907	3.86914329628426	4.37600109455872	4.60954949806693	4.35588141766518	4.06011691805605	3.86771838750829	4.01975235911455	DOWN
ENSMUSG00000040943	Tet2	-0.583820399905144	2.92081725164983	10.0354865305125	0.001535529841774	0.035542320435349	2.58426311939811	2.56992262244372	2.49563326285952	2.57768841603047	3.23220707703138	3.76190600887464	3.07068266744909	2.89525925277879	2.80188323982635	2.62187861097615	DOWN
ENSMUSG00000002109	Ddb2	-0.584652429567324	4.73403564016133	16.0572309438449	6.14564902069129e-05	0.005705454601927	3.9712680911388	4.3808608913738	4.59587738088732	4.7729998845504	4.64406043924833	5.10392076845598	5.1194916252973	5.16345976262923	4.6193449239763	4.54869889615288	DOWN
ENSMUSG00000061878	Sphk1	-0.587576578804919	3.70449452576885	12.8657059960013	0.000334658618915	0.016235779386557	3.10104526952728	3.609464585839	3.31909618779009	3.8574602354371	3.58400465083456	4.33918871590146	3.40280814112337	3.55117191716473	3.83777680503209	4.01975235911455	DOWN
ENSMUSG00000050074	Spink8	-0.589394630086266	3.3547529519163	13.0779580019767	0.000298791002135	0.015373102936595	3.03311104472971	2.80652416152718	2.99994828801358	3.24278985759809	3.28725598783339	3.52540481826113	3.80234929678962	4.0666002240052	3.26743012650453	2.98043236338317	DOWN
ENSMUSG00000037206	Islr	-0.589426315789753	5.47879737081966	12.3306231864894	0.000445587626356	0.01853704740185	4.68139036118493	5.27884728799254	5.2906711461414	5.58275727826816	5.81479721542666	6.02354004200684	5.2714863809333	5.12359741765435	5.54743636209017	5.72058123538598	DOWN
ENSMUSG00000030157	Clec2d	-0.590465463535385	4.29872615118776	14.0324726167712	0.000179680735386	0.011346608079712	3.61354243688747	3.85240155845361	3.88190366188799	4.14379244977903	4.30308365167809	4.46715108216723	4.65756025895346	5.29213130481927	4.09083770569536	3.82858648738019	DOWN
ENSMUSG00000074466	Gm15417	-0.592246111155489	3.74567569400794	8.57885273746041	0.003400895834235	0.051958599631222	3.10104526952728	3.48388649622025	3.69738196957353	3.638296715445	3.58839499090528	3.92267613164415	3.93559749627409	4.28526833197557	3.97771523745697	3.48642792212061	DOWN
ENSMUSG00000022704	Qtrt2	-0.592265392868524	3.50997962392628	15.954167898481	6.48947355102628e-05	0.005790679515024	3.10104526952728	3.25086414548478	3.08838212998824	3.5491146484765	3.65688203058654	3.9160463169449	3.65981684355908	3.82031924787967	3.40213178467128	3.38105605005918	DOWN
ENSMUSG00000037003	Tns2	-0.592480575116231	3.92677574497333	9.84115416699859	0.001706503914682	0.036789656744213	3.58794287142782	3.61905407356733	3.66898408790777	3.97385148733963	4.51394159031219	4.51180526373627	3.93205760398757	3.40022149088766	3.82038413005697	3.7587884175735	DOWN
ENSMUSG00000021286	Zfyve21	-0.593121858097298	5.72818359418544	13.1165604259634	0.000292696915597	0.015272329740097	5.14348996209476	5.47113462075785	5.63331688123131	5.58275727826816	5.46928366983277	6.00569730377053	5.91138845695428	6.11498293574302	5.92743194159664	5.75261987401611	DOWN
ENSMUSG00000021278	Amn	-0.594205878818127	4.12011490044563	8.2853479077018	0.003996624657741	0.056796562261185	3.33447289384509	4.02823510567835	4.01195449499348	3.98463239544559	3.62304487124754	4.52928699410021	4.17003433581336	4.44805714376845	4.50968028209745	4.13443245224312	DOWN
ENSMUSG00000023191	P3h3	-0.59437009254546	4.05368717436255	14.2063454726102	0.000163817160582	0.010630432556645	3.73902177335966	3.86454579840737	3.52852707552173	3.75623666723145	4.16881042436139	4.70686254747186	4.13966411261271	3.86563731259299	4.23891945689939	4.15055388395122	DOWN
ENSMUSG00000027524	Edn3	-0.594449226151827	3.48251482235267	11.4517419231951	0.000714270120125	0.023825272136499	3.03942077981334	3.08085591614347	3.13064597415668	3.6245767023529	4.09049955339187	3.79841200747095	3.56700805060817	3.23736936549822	3.6487070294907	3.18837268833047	DOWN
ENSMUSG00000097767	Miat	-0.59765357098225	5.64197595582307	10.2529371749189	0.001364671460048	0.033502558129846	5.37938682381871	5.36115046127979	5.29996063584281	5.54562361768322	6.2083392698977	6.12116160818562	5.94865448660453	5.35174129117806	5.49358804769754	5.28814315311304	DOWN
ENSMUSG00000041771	Slc24a4	-0.597759473804973	2.98187089237516	11.0020099642699	0.000910131360644	0.026722914780854	2.97504609905017	2.55000823982686	2.62938104798755	3.1627769402903	3.18080061187238	3.00687190365992	3.15205207078836	2.98012736143307	3.12594064059855	2.8987980085624	DOWN
ENSMUSG00000038930	Rccd1	-0.601131049449511	3.19397808827071	16.2995654555573	5.40763508927998e-05	0.005434581290567	2.71614828412769	2.78963968464331	2.88119128804668	3.07133742409151	3.18660373654771	3.44938887375379	3.57156556107094	3.35326649454957	3.366624451488	3.28501071799696	DOWN
ENSMUSG00000060600	Eno3	-0.601197464399687	3.69905781276232	8.8731920627989	0.002893886896264	0.048748732203283	3.23352400256382	3.34632632138936	3.27581097157821	3.56835342131136	3.67763420508044	3.87902751848294	3.84814649406599	3.78929651747803	4.53389175905474	3.31392909305142	DOWN
ENSMUSG00000062296	Trank1	-0.603707079155859	6.51651908648715	20.7787420617609	5.15520239530227e-06	0.001058019371596	6.09951831702448	6.23282984779669	5.99157239953872	6.52240720137279	6.93295619704249	6.97564006998253	6.5741937955605	6.07615053496239	6.59308880496011	6.76421704844321	DOWN
ENSMUSG00000060579	Fhit	-0.603718858205893	2.93609130011239	9.91842910347385	0.00163631982884	0.036436966315251	2.65171222627352	2.68395987838071	2.77860341133009	2.87672612570976	3.00147369144875	3.04383213976619	2.9775962620559	3.41553958209045	3.05335433028285	2.69405052182735	DOWN
ENSMUSG00000086382	Chrna1os	-0.606214316849732	2.30477288855282	9.44115085479532	0.002121703151726	0.041296340036396	1.54174857096657	1.68297325802095	2.26210743554056	2.05751727227267	1.8857204295254	2.79918702432804	2.89272966617819	3.06676174687561	2.2852744320366	1.52578515827533	DOWN
ENSMUSG00000025278	Flnb	-0.607666592905428	4.46192049526045	13.970049192683	0.000185746133604	0.011551908531318	4.11262289163163	4.23881041543422	4.1347105488557	4.31016474266852	4.79793775168582	5.05798605247777	4.74891982545768	4.24867474467031	4.38804024806479	4.21942306941016	DOWN
ENSMUSG00000042564	Fam227a	-0.608113790229339	2.91845529606269	11.7443465108824	0.000610283328106	0.022313915098066	2.60142332306602	2.51961156413919	2.68716308808531	2.81363370862615	3.00147369144875	3.32478226405738	3.22329503972206	3.24881711746632	2.42990854304849	2.98043236338317	DOWN
ENSMUSG00000071553	Cpa2	-0.608521638221291	2.99914805127823	9.17006898040741	0.002460052968346	0.044746074227786	2.53152275155028	2.48856064032412	2.81361619883378	2.83761786349379	2.36662740419179	3.27901329907569	3.75103804262155	3.73741694465474	2.67215517310218	2.63110002997036	DOWN
ENSMUSG00000056899	Immp2l	-0.611388713546171	4.23753007135481	11.2173343182879	0.00081036812538	0.025034210827351	3.65110971438906	4.10531073524213	4.11379283321685	4.32437971737445	4.22909810240893	4.43272936428641	4.54387775085993	4.67078651270552	4.11600386198499	3.90279728066766	DOWN
ENSMUSG00000047909	Ankrd16	-0.611444838577654	4.14977426068689	19.3703632284251	1.076650110257e-05	0.001841370758015	3.60930726322424	3.79856217935852	3.75255387483615	4.08154968873492	4.11809084117381	4.77439438304666	4.41286591353795	4.38201256068799	4.11600386198499	4.05100698145708	DOWN
ENSMUSG00000023886	Smoc2	-0.613277792408792	4.19776239417317	15.8586221516453	6.82548395930271e-05	0.006003500676775	3.9378821857092	3.77730768772002	3.89830614755115	4.51739246081141	4.34779285485352	4.06431834830326	4.27994021594606	4.21988035092093	4.40272286726123	4.34802005558159	DOWN
ENSMUSG00000023939	Mrpl14	-0.613985896826587	6.26355155236045	12.5881682736101	0.000388196411176	0.017770448353978	5.49293561451029	5.9781859681694	6.11862915851056	6.15824382106718	5.98429469102859	6.55850422122647	6.56164880790751	6.88073156500742	6.43494158350318	5.97441603636642	DOWN
ENSMUSG00000030592	Ryr1	-0.616672158972484	2.92814064109411	9.92007161639932	0.001634860202799	0.036436966315251	2.73958867382229	2.66556870435563	2.59959835277932	2.64266050312053	3.15142959832516	3.85842778689522	2.81029046326754	2.70889630749496	2.78404969641702	2.74590468042136	DOWN
ENSMUSG00000033705	Stard9	-0.616868916056695	2.87458230177008	10.1477475638237	0.001444776649387	0.034314317514214	2.45806218194888	2.53994700700576	2.53812249049189	2.46928275852512	3.30870057309115	3.67426177574135	2.87070936409551	2.73355134528651	2.60263709223488	2.95127879814396	DOWN
ENSMUSG00000097048	1600020E01Rik	-0.617267912603589	4.21839374638062	11.1213060612825	0.000853416709086	0.025990915344629	3.52638253255752	3.90430380108542	4.13816753744502	3.96298940919283	4.19495708098334	4.6074935420522	4.53923178683888	4.74945518719108	4.13371465505789	3.99496627584202	DOWN
ENSMUSG00000096943	Gm26721	-0.617708754183439	2.48971031699882	8.90035571664441	0.002851151082995	0.04829308725722	1.84526060050511	2.06615290522453	2.44069916710256	2.39579930432734	2.53983524057986	2.59850586385465	2.85584019413143	3.07321532692443	2.37139599745689	2.30214818754327	DOWN
ENSMUSG00000020812	1810032O08Rik	-0.62547561540148	3.46549561303983	13.9844923331102	0.000184324669747	0.011521695346527	2.52254215229912	3.05282685219915	3.30070417101728	3.22471527914544	3.34547827690163	4.04013254245972	3.76702137460141	4.00379977129016	3.53601830568545	3.20699229308676	DOWN
ENSMUSG00000028601	Echdc2	-0.625662171888987	4.73295416681409	20.3877446128765	6.32334545397504e-06	0.001255897998714	4.09455683529653	4.54831236842199	4.27321201118459	4.86728001134467	4.76146567472307	5.17366998026888	4.85740731135331	4.94158389565571	4.74219187544377	4.7609932126853	DOWN
ENSMUSG00000021478	Drd1	-0.629780798411635	4.80419098606222	21.9315308045009	2.82553083901031e-06	0.000790763335263	4.33409757533568	4.23881041543422	4.43091787635452	4.64519830466346	4.98438374828656	4.70108956628768	5.06396926814076	5.21543834472804	5.0357660476859	5.0285878741301	DOWN
ENSMUSG00000064202	4430402I18Rik	-0.63010120542771	2.19410019561674	8.3895792758317	0.00377378249163	0.054688472307129	1.83078231380097	1.71909125056192	1.99863520134622	2.08449436102952	2.03471401297001	2.23289235084404	2.62100595950993	2.52339747251017	2.41839434633453	2.20668991446375	DOWN
ENSMUSG00000031328	Flna	-0.630835992081622	5.79191311305618	19.9056949761184	8.13576103278033e-06	0.001495280020264	5.40526774903021	5.45516207331884	5.52789217798764	5.71271992927124	5.97258652319107	6.46053422667152	5.83003903878161	5.57961208552712	5.89144745790449	5.75789115035996	DOWN
ENSMUSG00000097885	5031434O11Rik	-0.634616501253983	2.72014740901475	10.3197691251499	0.001316127524045	0.033142728693447	1.98257256320622	2.33410498278503	2.53812249049189	2.86120980409586	2.90621481177318	3.45397300863481	2.61218499968153	2.82816238080161	2.68181841744543	2.48617879296031	DOWN
ENSMUSG00000079017	Ifi27l2a	-0.641753011249608	5.29228964205867	14.8413869497029	0.000116940871869	0.00857148747738	4.11262289163163	4.84651120083599	5.14191366474934	5.05287847662916	5.52416750303178	5.51376604151931	5.40132310034405	5.69499777264513	5.36902917721602	5.64862255016967	DOWN
ENSMUSG00000020562	Efcab10	-0.645513327163277	3.34008439908621	14.6417308523211	0.000130003764772	0.009095831587486	2.47678096581518	2.80652416152718	3.10966881179334	3.24876474392551	2.88495736481705	3.71684336013086	3.85189810616624	4.18455087904613	3.18148978567572	3.03702949778229	DOWN
ENSMUSG00000022098	Bmp1	-0.64619862855259	5.64490521181498	16.2897417552524	5.43574270625733e-05	0.005434581290567	5.32489820604814	5.38382830393809	5.28288394967251	5.58865807193287	5.75062885081943	6.4667852906716	5.72246923154376	5.42547310043805	5.56972696849146	5.51304190056894	DOWN
ENSMUSG00000086604	Gm15510	-0.646556958511085	2.65012111494432	9.87384742492379	0.001676445801092	0.036588144644465	1.80138241737306	2.4568266840553	2.41812614213429	2.63355600843162	2.40695498359384	3.00061874732231	3.07068266744909	3.04065480659296	2.710425766456	2.5163510731167	DOWN
ENSMUSG00000053553	3110082I17Rik	-0.646862023666577	3.61020218590476	9.34907356505543	0.002230982157459	0.042526802301773	3.38489612457036	3.33473332150761	3.4693759260968	3.62916455279551	3.60148641302162	3.65049459222878	3.66409082017482	3.87305383197399	3.73012923404532	3.6810081360778	DOWN
ENSMUSG00000038463	Olfml2b	-0.646995100669589	3.17497011026446	10.0297637069597	0.001540307955116	0.035586026565286	3.1367947917504	2.58956585354506	2.85622007431576	3.02334831452172	3.29801812481522	3.21022872726261	3.18811327439629	3.73334785360225	3.2151523098109	3.20699229308676	DOWN
ENSMUSG00000078640	Gm11627	-0.648816915185559	2.75651813388239	11.084674410928	0.000870441045306	0.026206872938637	1.78645470176574	2.29874074525815	2.59959835277932	2.89969212636205	2.55785711931242	2.9101035456724	3.18216532219393	3.38991832023495	2.92090240862955	2.35875348870372	DOWN
ENSMUSG00000097277	2900076A07Rik	-0.648924980152123	3.49500991556568	17.5640194892924	2.77795073904298e-05	0.003600808989534	2.73181745066725	2.89601370032123	3.31299153054847	3.3906196716007	3.38134168934902	3.99050947842281	3.96013648540522	4.12367505287466	3.45380612149732	2.96592922036525	DOWN
ENSMUSG00000020385	Clk4	-0.649496514784915	5.06702229890233	23.8367932125758	1.04858840827908e-06	0.000357669267657	4.37458654678678	4.5952220078492	4.79516111054713	4.9989533401829	5.23596064629324	5.63579676238456	5.36108532295404	5.43802872655845	4.89331778411741	4.84660786052756	DOWN
ENSMUSG00000090258	Churc1	-0.649758129024966	5.06712273043718	12.5047625498237	0.000405915931577	0.018110321671864	4.1626146507398	4.61931196764313	4.96244930934367	4.88465138799277	4.97603099527117	5.4208187347637	5.37157718574365	5.97380357964917	4.84252815032361	4.62221874682671	DOWN
ENSMUSG00000040701	Ap1g2	-0.650606416826485	2.26769184649128	11.2381048325935	0.000801349391848	0.025034210827351	1.96941474992639	1.52871719917766	2.18398331787785	2.37409773487928	2.36662740419179	2.95607089960504	2.40308216137889	2.22031603540696	2.27254068688176	1.92115538502241	DOWN
ENSMUSG00000078958	Atp6ap1l	-0.65575122459235	5.22815341248135	25.7188228900388	3.949560456618e-07	0.000173696026653	4.5637506577274	4.7689499156601	4.95462797465068	5.21119197254353	5.38850834462272	5.47595084688206	5.58947240144871	5.76643038667347	5.02251802677786	5.09673648448853	DOWN
ENSMUSG00000032289	Thsd4	-0.656323472578194	2.43604646190705	8.65664143174634	0.003258713871294	0.051380148062777	2.28830940046994	2.03783389035139	1.95225587145806	2.55857455191223	3.09700621954201	3.16061165332942	2.32964862541712	1.82089393445182	2.18011132476378	2.18180472716677	DOWN
ENSMUSG00000113701	B230303A05Rik	-0.658017418752892	3.72456773911592	11.2108717700761	0.000813195089406	0.025034210827351	3.0828327272123	3.31126405025486	3.6593925360028	3.45405430832856	3.77328927826585	4.0155343548277	4.2854991674258	4.1875282719368	3.55717274704568	3.42413265378097	DOWN
ENSMUSG00000079418	Atg4a	-0.660274134271229	2.9267245246879	8.96816497060239	0.002747243800665	0.047247989052211	2.28830940046994	2.53994700700576	2.84779935505438	2.92229825664671	2.95463033304041	3.25819595811102	3.0512349878666	3.54654121086599	2.66242676715869	2.77114918932146	DOWN
ENSMUSG00000047843	Bri3	-0.662317963894883	6.17269364736858	10.0100294726189	0.001556900308707	0.035768041793696	5.45685606622209	5.898728235241	6.10456107011813	6.00694244898649	5.97845248425764	6.4965301453705	6.36433705280748	6.52177692814189	6.54028463761293	6.00044438297528	DOWN
ENSMUSG00000029802	Abcg2	-0.663004879439786	4.94774400458818	21.4215195868577	3.68610712934246e-06	0.000864137237154	4.45466972151085	4.54580067735099	4.61088403577224	5.08996085407735	5.15095361362338	5.12706885049165	5.26446631930669	5.29351379270319	4.90985794506601	4.72914204823854	DOWN
ENSMUSG00000057378	Ryr3	-0.663132778635566	3.76321121329909	21.1630210949304	4.21825456649662e-06	0.000961918272812	3.47144158988385	3.49954587382476	3.3551914179873	3.638296715445	3.94059517364439	4.25500774329872	4.08652057712813	3.71695574113297	3.66828271863802	3.72473601131402	DOWN
ENSMUSG00000027777	Schip1	-0.665020141000084	3.20559883527182	14.2613648655165	0.000159097203694	0.01042086684195	3.05818607913841	2.53994700700576	3.10966881179334	3.1816392407336	3.27641296428395	3.31976794007518	3.40280814112337	3.37954103872934	3.43106793685973	3.1567958333324	DOWN
ENSMUSG00000045193	Cirbp	-0.669692615656615	6.8060403259363	17.1072219082904	3.53277137760647e-05	0.004089006810856	5.90246080386378	6.59845157636574	6.53523480089817	6.79210952402113	6.60596011425451	7.12360398448526	7.17813517965589	7.14092336152418	7.04028356356351	6.70377169150891	DOWN
ENSMUSG00000044037	Als2cl	-0.670354299248143	3.3652696649217	15.2110194704622	9.61407730646858e-05	0.007519545756008	2.86567084658252	3.14199849764358	3.04484270148188	3.23076533404612	3.62731817248945	4.06131720334143	3.52532931744981	3.06676174687561	3.38448735278053	3.28501071799696	DOWN
ENSMUSG00000109394	A230057D06Rik	-0.670863972856445	3.21792644863136	14.945772067748	0.000110645723238	0.008323296093036	2.46745193289777	2.55999979212941	2.96922326493847	2.9371745869868	3.41138776717721	4.05529611896948	3.39254176314165	3.61448793669049	3.02326539558665	2.95127879814396	DOWN
ENSMUSG00000006360	Crip1	-0.673313882667217	4.71066101512534	12.3065044257916	0.000451382526859	0.018652095421933	4.11859498420378	4.40045572284527	4.52634604548768	4.59917249770938	4.58596675149852	4.83715235988273	5.1533284408015	5.26842402246536	4.84468047047357	4.36193367812836	DOWN
ENSMUSG00000026837	Col5a1	-0.680286696405864	2.73327732450161	13.7805681119715	0.000205450294754	0.012238572525568	2.51350529956799	2.40233449739005	2.32412714854489	2.69611290520808	3.09700621954201	3.44017667321396	2.88542684665455	2.33216556968186	2.68181841744543	2.47597949179802	DOWN
ENSMUSG00000097166	9330179D12Rik	-0.681446788616697	2.24895193930351	9.27965165413186	0.002317134909496	0.043363524734849	1.70940742362584	1.99428500113143	1.95225587145806	2.1876245555576	2.5215853850364	2.45952344756034	2.7947819312166	2.44594469310834	1.94355352952019	2.09116229444447	DOWN
ENSMUSG00000010136	Pifo	-0.681748592396419	2.21738934593012	8.16750663788733	0.004264749306131	0.058840208868271	1.69349160269411	1.37872979918204	2.01376946190204	1.78891752255881	1.96889037591503	2.09881509961012	2.78696469683057	3.0207598175697	2.2204511078242	2.39168038892297	DOWN
ENSMUSG00000021182	Ccdc88c	-0.681813540300624	3.30025755723524	13.1597122583122	0.000286032804631	0.014988118962654	3.07056203469633	2.95020083980605	3.06677665781717	2.92975559636662	3.50724911596628	3.60587767171586	3.44315831882232	3.35326649454957	3.54663429983879	3.31964385391544	DOWN
ENSMUSG00000035967	Ints6l	-0.685879630824215	5.48991259532346	23.9328918646385	9.97528032364748e-07	0.000357669267657	4.93255909624576	5.13420136661011	5.06226741183074	5.39348032496988	5.68552358871561	6.08689196684252	5.7648732077328	5.83354232238791	5.25875104494622	5.28230198465626	DOWN
ENSMUSG00000048001	Hes5	-0.692382876677562	3.93549766858669	21.4735697448243	3.58739246870113e-06	0.000864137237154	3.32933227106446	3.57539034383928	3.46387632021983	4.18488322698951	3.8593661262666	4.48741667261695	3.81777712720531	3.67514161929293	4.20581331033301	4.28515392627948	DOWN
ENSMUSG00000097156	Gm3764	-0.694651300187061	5.46245649730362	23.789461752761	1.07469245601108e-06	0.000357669267657	4.9291651021276	5.16234781730691	5.09465543505879	5.52853508362576	5.48467436965843	6.11031267637803	5.51689350528052	5.37412850228952	5.4233220069999	5.64748697300166	DOWN
ENSMUSG00000043923	Ccdc84	-0.697048242779728	3.65275835454869	20.399129286814	6.28583886828069e-06	0.001255897998714	3.03311104472971	2.94258331665357	3.52324880063271	3.57312329341534	3.71826395029241	4.36862172829365	3.9249516552254	3.9868086994119	3.54663429983879	3.28501071799696	DOWN
ENSMUSG00000032278	Paqr5	-0.698561735375409	2.50945267408858	15.370849078108	8.8340707464555e-05	0.007109983475285	2.11990191847327	1.90303336179764	2.33621745331639	2.59655235349588	2.87780137058517	2.9034155672464	2.62100595950993	2.34288799481798	2.65263231484439	2.41322143242765	DOWN
ENSMUSG00000080316	Spaca6	-0.700702980781525	3.36363293243591	14.1036689202416	0.000173006000434	0.011095811923682	2.65171222627352	2.98027498238414	3.03003258325075	3.11778150245199	3.4408208397092	4.20421420507062	3.5851523402491	3.38473900991376	3.05335433028285	3.54126123559511	DOWN
ENSMUSG00000021268	Meg3	-0.70354322931918	9.59898051012206	18.5012733931513	1.69790820075954e-05	0.002519041154717	9.01279109392233	9.21562546590488	9.19075469230021	9.40226820864033	9.98108420251505	10.2472893544299	9.88681012590899	9.73626437280382	9.4753012387125	9.33322249706575	DOWN
ENSMUSG00000006014	Prg4	-0.708337335167499	2.6918783236516	8.53679070623308	0.003480387485108	0.052521435651489	1.95613582803238	1.97947159915456	2.48481251009007	2.61517281595833	3.0404490483703	3.67426177574135	2.91441891223758	2.79730965757281	2.48614015728519	1.89076605094162	DOWN
ENSMUSG00000017677	Wsb1	-0.720226299910258	5.98065647273728	28.7773627068305	8.1194615996291e-08	4.99915250689164e-05	5.19385613483449	5.56093991328944	5.5039757546941	5.89615507931547	5.83248657182736	6.54352735689705	6.20113143849253	6.54343634685497	5.87784983211451	6.05798717262049	DOWN
ENSMUSG00000027966	Col11a1	-0.720869243590652	2.37416505961675	8.21905084119686	0.004145287617435	0.057743293802142	1.54174857096657	2.0520628817837	2.07276714525028	2.1876245555576	2.41686317101481	3.40746269348646	2.43344439395083	2.44594469310834	2.49712817685385	1.7623719163701	DOWN
ENSMUSG00000031255	Sytl4	-0.721945082731474	2.25880792692426	10.0109736644119	0.001556102333172	0.035768041793696	1.46882018727348	1.13316587264078	2.54855211119979	2.03002610842168	1.89991933057059	3.13229096028079	2.73915032773424	2.72537972608138	1.92739735023956	1.67590636355152	DOWN
ENSMUSG00000097545	Mir124a-1hg	-0.7221857913393	6.14657416304866	11.1179705766496	0.000854952828431	0.025990915344629	5.57991519342753	5.76042652702468	5.79863070691412	5.83987453780725	6.25327121221953	7.25582663055522	6.24101640664553	6.13285609368248	5.84811995415791	5.91996654447359	DOWN
ENSMUSG00000025511	Tspan4	-0.725194695759943	6.53145765260122	14.3109570560416	0.000154960275347	0.010259036723775	5.66092493190021	6.39371423746381	6.22973647539029	6.58337198261989	6.51779022535924	6.82674268261557	6.83618186869168	6.87335451082914	6.68664631276115	6.31703444896782	DOWN
ENSMUSG00000055862	Izumo4	-0.726585788606808	6.06433242682568	25.8902500743804	3.61389885364568e-07	0.000164820557347	5.25206256847726	5.65948914560659	5.85118288008328	6.09248790183714	5.93860134279389	6.48145374577345	6.31286772565437	6.51645888412146	6.25406433115118	5.818679854994	DOWN
ENSMUSG00000033318	Gstt2	-0.728412295729647	3.78935299298067	17.7191434019348	2.5603694392516e-05	0.003426998834233	2.97504609905017	3.40293381779223	3.40769548108058	3.80165230271646	3.78863287914409	4.15438622724604	4.05432007688641	4.40009330281401	3.9257994409431	3.40812927434445	DOWN
ENSMUSG00000063564	Col23a1	-0.728721183054994	3.34103713409028	15.4590819241116	8.43108277874539e-05	0.006985011559972	3.11903076052339	3.03144180183657	2.7427197181322	3.35228575864443	3.7848122503761	4.1656087871905	3.10880879662803	2.79730965757281	3.37260336024972	3.2732790872025	DOWN
ENSMUSG00000040441	Slc26a10	-0.734453470861744	2.50071438037517	17.0559013766356	3.62954051663648e-05	0.004089006810856	2.18964107633423	1.96450451577981	2.08714714864067	2.47948139599168	2.6106101317133	2.71001859459246	2.63848770958272	2.64967445601472	2.87951363102292	2.52626988436266	DOWN
ENSMUSG00000044349	Snhg11	-0.735006718550877	9.38526106457944	20.1761532236459	7.06279395190378e-06	0.00135439700791	8.64562267430552	8.82007282559094	8.99577170141334	9.19567506169389	9.65133647620876	10.0309310112103	9.76960354860655	9.76095975866515	9.20594625552064	9.11941124790807	DOWN
ENSMUSG00000022194	Pabpn1	-0.735932579468467	3.98403245809651	10.1983190675566	0.001405687271108	0.033807877063339	3.52638253255752	3.53543667390541	3.29452102305876	3.55394844711214	4.27339790574771	4.97430251023381	4.00463028901991	3.77353135288194	4.1719295843411	3.88363520694969	DOWN
ENSMUSG00000001119	Col6a1	-0.736573153437091	5.23523250112953	30.4834339041758	3.36729685681127e-08	2.50765335546069e-05	4.73679821064582	4.96592479419716	4.77309529661843	5.29297737504549	5.29892817352892	5.50274644583799	5.41152739895176	5.36758001337096	5.28276189556031	5.4802505599656	DOWN
ENSMUSG00000084890	A830036E02Rik	-0.741008744451534	4.43658347883033	36.8552196217169	1.27234997154284e-09	1.42433795905259e-06	3.81086020628999	3.89249101966809	3.95428934146346	4.37168906647292	4.71001362368345	4.73538594426417	4.75093040044467	4.82978345002795	4.50151864679429	4.35638432097333	DOWN
ENSMUSG00000021098	4930447C04Rik	-0.744966825946951	2.18967844214743	11.3491358966621	0.000754830813983	0.024283163844263	1.67739823783746	1.94938052881913	1.44993426436711	2.1498093688522	2.22718707806638	2.62313773330449	2.59437961238706	2.70889630749496	1.73660261194091	2.15648274755696	DOWN
ENSMUSG00000095041	AC149090.1	-0.748823127152874	7.75993231653909	21.7617686019966	3.08690464288058e-06	0.000823461209912	6.90239751728349	7.31702701165454	7.52608511549197	8.30149571047498	8.01533406489285	7.96499752350946	7.89052881570959	7.69260275980464	7.71315848491671	7.82022949052085	DOWN
ENSMUSG00000023206	Il15ra	-0.752947612501473	2.66014616428578	12.4613261517446	0.000415464868869	0.01816327129809	1.75612774752141	2.18712891483252	2.39519430843072	2.78924407763876	2.59323924289897	3.09168412186296	2.68969679493795	3.25450710855341	2.9127190989652	2.31364831920678	DOWN
ENSMUSG00000085396	Firre	-0.75297846445783	5.43288630129208	22.9682622032656	1.64698126094629e-06	0.000497107489075	4.83799648565834	5.06747660291904	4.99712988398175	5.36212979101046	5.68141950249787	6.22135931222515	5.52161184748102	5.41280724397353	5.33268724351975	5.3839869426557	DOWN
ENSMUSG00000086370	Ftx	-0.761804943237643	3.69059794898838	24.6638753736802	6.82515797436399e-07	0.000254681803928	2.94846980295597	3.2322398204865	3.33122855033361	3.60141602022465	3.90231656456504	4.41167509337698	3.75103804262155	3.90596428775043	3.46504222034699	3.79205557260025	DOWN
ENSMUSG00000038543	BC028528	-0.774240251472074	3.72862804131564	16.3700748638554	5.21013635103258e-05	0.005391396556858	2.71614828412769	3.11514340198719	3.53902604256015	3.45405430832856	3.67763420508044	4.08219528323251	4.37164719489889	4.56714915948844	3.5985732003249	3.05769380458504	DOWN
ENSMUSG00000033149	Phldb2	-0.779402683620191	2.61526035024189	8.80085092297994	0.003010900825791	0.049500978329498	1.99561145703049	1.88724742312569	2.39519430843072	2.45901151169963	3.16912386172583	3.81988027830787	2.50189925722171	2.11165523111332	2.16641011868154	2.29055564796311	DOWN
ENSMUSG00000074264	Amy1	-0.786198889077776	4.06188779173286	21.0591551339466	4.45320011341948e-06	0.00096471638171	3.22801008164449	3.70260644451468	3.59544313211548	4.03044054068651	4.16587577177136	4.6238597328222	4.50866275763162	4.37157805038422	4.05410702057878	3.73760003661301	DOWN
ENSMUSG00000098087	Gm17750	-0.794925584381483	3.03839420211669	12.8788912930478	0.000332309047131	0.016235779386557	2.1551928508903	2.29874074525815	2.92187285809806	2.69611290520808	2.94781251401228	3.36914376254615	3.80234929678962	3.99362915999658	2.51885629408177	2.27886920336312	DOWN
ENSMUSG00000020131	Pcsk4	-0.798710791595008	2.551716672181	15.8619697347376	6.813420653393e-05	0.006003500676775	2.03403564341464	2.16110840145218	2.12944666169716	2.78924407763876	2.61921776718476	3.05594475392539	2.65576015949544	2.58791712837634	2.88788692241568	2.18180472716677	DOWN
ENSMUSG00000004885	Crabp2	-0.805031389265016	3.04098198557514	19.6123009400484	9.48565215873863e-06	0.001668661724039	2.03403564341464	2.55999979212941	2.62938104798755	3.43845521459773	3.10315564253839	3.74704097166156	3.08987167336607	2.98012736143307	3.15398255280687	2.97319901646999	DOWN
ENSMUSG00000110710	C78859	-0.805987659417769	2.58564194783588	14.4415365064633	0.000144578089391	0.009836102722428	2.07146294792803	2.02346316235394	1.87148147149971	2.45901151169963	3.04684378734933	3.21022872726261	2.63848770958272	2.64967445601472	2.42990854304849	2.80413575433787	DOWN
ENSMUSG00000090086	AI480526	-0.808041860017835	3.55361999073886	10.998054597245	0.00091207570552	0.026722914780854	3.12497644075538	3.03860543089851	2.92987330339141	3.24876474392551	4.07806531558132	4.61774414776895	3.5440020044741	3.24881711746632	3.52532361486504	3.15039667079222	DOWN
ENSMUSG00000104093	A330015K06Rik	-0.808152375986523	2.07001746585922	8.03579536988124	0.00458618677938	0.06040032513507	1.70940742362584	1.52871719917766	1.67605011468232	1.82135351537998	1.22839073751919	2.47764628179776	2.54888033568127	2.7737292552856	2.27254068688176	1.84394701883548	DOWN
ENSMUSG00000025036	Sfxn2	-0.817910063333623	2.64261467718767	18.6632361168383	1.55960792433655e-05	0.002400626497535	2.2988673290908	2.0520628817837	2.07276714525028	2.46928275852512	2.84147909129358	3.40272811828669	2.51141866481845	2.90975518443239	2.58214358980571	2.69405052182735	DOWN
ENSMUSG00000031167	Rbm3	-0.826705639322551	7.30820495715921	18.3437125707891	1.84426606666231e-05	0.002671799099398	6.01479622841674	6.85633715463457	6.86698488593314	7.53958017438624	6.87528661686879	7.67445186453642	7.82308947342449	7.88599917725942	7.61790348256751	6.9115002243212	DOWN
ENSMUSG00000038550	Ciart	-0.829164785276096	3.94529763043714	20.9894436326546	4.61820976849753e-06	0.00096471638171	3.20011986662448	3.32890169937559	3.21817933216029	4.40684813666759	4.28155478505146	4.29132246882498	4.20858333074997	3.82797180666429	4.39098875049538	3.52651218634696	DOWN
ENSMUSG00000024066	Xdh	-0.832170760480807	2.67230779277636	16.0098742852183	6.30129791994586e-05	0.005705454601927	2.20094342391524	2.06615290522453	1.99863520134622	2.68734057185162	3.36608068869769	3.12655949163076	3.07068266744909	2.28846073049451	2.74770732955185	2.40249111427274	DOWN
ENSMUSG00000024538	Ppic	-0.834162154488012	2.47275696971916	21.6827840311683	3.21665193192832e-06	0.000823461209912	1.62801212981571	1.82231750375556	2.23653325701723	2.39579930432734	2.58447473028706	2.91676066328784	2.92869935052051	2.96632486017209	2.40678751461808	2.169199292625	DOWN
ENSMUSG00000026062	Slc9a2	-0.838501464956247	3.16938743511753	17.9929314041413	2.21726771591373e-05	0.003102663028837	2.2988673290908	2.47806002316508	2.92187285809806	3.08476042621723	3.80381501087203	3.82342746879164	3.3560229641089	2.91694889396203	3.17466198993489	3.05083853682001	DOWN
ENSMUSG00000025491	Ifitm1	-0.839901790895041	2.79605830975241	18.2586357985243	1.92849644052123e-05	0.0027613378103	1.67739823783746	2.16110840145218	2.37189207463017	3.19407847926904	2.58447473028706	3.39321209819159	2.8632939352094	3.20247077910111	3.13300238293353	2.49630649485459	DOWN
ENSMUSG00000115936	4833415N18Rik	-0.857249989392363	2.55809107945432	21.6978007315288	3.19156971888098e-06	0.000823461209912	1.72514957529736	2.12117594245777	1.80343911379272	2.42775158855247	2.4937703044073	2.86950255902513	2.96379400080576	3.23736936549822	2.63284164080426	2.55562360385809	DOWN
ENSMUSG00000084915	C230037L18Rik	-0.858295749772758	2.15982361703786	16.1163955477352	5.95661155214221e-05	0.005705454601927	1.202589129463	1.64592777909272	1.82075291455848	2.48960844347557	1.96889037591503	2.6473561003259	2.40308216137889	2.52339747251017	2.3473099223091	1.90604073268771	DOWN
ENSMUSG00000074001	Klhl40	-0.864835319653209	4.02663811564476	21.4043392561006	3.71928484401293e-06	0.000864137237154	3.2980978308212	3.59981093073807	3.65457274055176	4.13414142278351	4.03689757409875	4.1739687860038	4.39497745249921	4.48240573086437	4.23564282028234	3.820548070487	DOWN
ENSMUSG00000026768	Itga8	-0.871745070069633	2.07386535430258	11.3404462045396	0.00075837100372	0.024319220155743	1.70940742362584	1.35597103432739	1.61781212474585	2.36312329346402	2.30394023575162	1.72689816210324	2.4533366010097	2.53279311356201	1.80893535930661	2.31364831920678	DOWN
ENSMUSG00000028957	Per3	-0.875340287799437	4.30593197043969	17.1228770914029	3.50377160384435e-05	0.004089006810856	3.88630843868961	3.72941546350151	3.70672505588783	4.27253666399289	4.68768065481446	5.33892224615612	4.30204864828568	4.228579172624	4.16849702779336	3.83658036382997	DOWN
ENSMUSG00000035545	Leng8	-0.884708060821461	6.34429759867782	13.0583970983265	0.000301927715205	0.015427128153677	5.67314997146572	5.93660937163608	5.76548485764534	5.96853880969061	6.73184701375815	7.46615713178795	6.45098643949263	5.88213351872556	6.25325441877362	6.26615202291372	DOWN
ENSMUSG00000074340	Ovgp1	-0.886800844703271	1.94316146051458	8.74424841040232	0.003105800837225	0.049972382267737	0.561985303532111	1.64592777909272	1.69495181282165	1.57731027934987	1.71954850866145	2.59850586385465	2.44342478199258	2.79730965757281	1.82646576762617	1.14302114399434	DOWN
ENSMUSG00000116305	Lncppara	-0.889160681157865	3.23224594907021	12.9467856573657	0.000320471270425	0.01604180172362	2.20094342391524	2.76393657467862	2.62938104798755	2.89969212636205	2.66150205044345	3.69377297789794	3.84061387511262	3.52316206837421	3.06816669716337	3.94037438588971	DOWN
ENSMUSG00000069833	Ahnak	-0.896863918001413	4.50845221680254	14.6700589451906	0.000128064494822	0.009087632090568	3.84728038227871	3.95440347552991	4.17565753227356	4.40149450661761	5.0318986345697	5.42549440712563	4.75694536795866	4.62099987734507	4.10527207559062	3.76298900567273	DOWN
ENSMUSG00000055866	Per2	-0.902262549326275	4.05777422143774	13.7172966276172	0.000212488499606	0.012361565753472	4.04837643203032	3.10152603699296	3.44725058431165	4.40951752012469	4.68358270901149	4.79079472195184	3.87788973004823	3.63207931812814	4.15815008260294	3.40812927434445	DOWN
ENSMUSG00000018566	Slc2a4	-0.917477014715866	2.3245398949232	18.0257870500711	2.17932802848376e-05	0.003084625901465	1.70940742362584	1.97947159915456	1.49377036054696	2.16252488220347	2.28242424362023	2.67902753366125	2.57635172650029	2.48519078834145	2.90448910669993	2.39168038892297	DOWN
ENSMUSG00000030218	Mgp	-0.92025461263476	6.70660097901998	26.9534366950319	2.08416240935271e-07	0.00010693489962	5.37190618811652	5.92215717359296	6.25702112797575	7.03142814852812	7.20330059582801	7.05246303097852	6.94512300391414	7.01835841979612	6.96412653259081	6.26984659924625	DOWN
ENSMUSG00000030711	Sult1a1	-0.953471848092425	4.24578684887585	24.955750435295	5.86613026951451e-07	0.000233017832706	3.75444578187561	3.34632632138936	3.48031264055283	4.23088554611241	4.70597871385654	4.93876695196768	4.53457081289862	4.49687984454987	4.31229842157912	3.74611276766573	DOWN
ENSMUSG00000033227	Wnt6	-0.966538520245894	2.43663843379486	13.6580874655597	0.000219294747076	0.012624373799763	1.24688356251308	1.99428500113143	2.11548417324842	2.34092074555166	2.26058250311799	3.40272811828669	2.17051729938341	1.93867033752041	3.06816669716337	2.6493679052584	DOWN
ENSMUSG00000017969	Ptgis	-0.977889781172908	2.53192717142863	18.7466296213831	1.49286968519422e-05	0.002326987000441	1.78645470176574	2.16110840145218	1.92048671702603	2.73067837080089	2.89916374101202	2.96251971661553	2.50189925722171	2.78163229064987	2.710425766456	2.33637717071669	DOWN
ENSMUSG00000056071	S100a9	-0.98920939721379	2.76904137883312	8.42123949840826	0.00370862881278	0.054501984167812	1.50574514723288	0.624988698698111	2.50637345975763	0.820714711520464	0.983723784757832	2.74035790122338	4.25748770557342	4.54177939549718	1.91105819317544	0.241460743591324	DOWN
ENSMUSG00000009378	Slc16a12	-0.989488962289306	2.18702069301318	12.4752707482887	0.00041237488043	0.01816327129809	1.08551092600674	1.93409631367202	1.40472436234777	2.21229500747609	2.51237314914915	3.13229096028079	2.10914474764998	2.53279311356201	2.1525775443025	1.62142497172988	DOWN
ENSMUSG00000039087	Rreb1	-1.06894528742954	3.44383634561088	11.8310207295452	0.000582520527425	0.021736841741564	2.73958867382229	2.83971161517473	2.57939607260556	3.14366475685776	3.98122695822526	4.85112166539394	3.06422919234111	2.51394024042792	3.34245791051528	3.43996045839087	DOWN
ENSMUSG00000059824	Dbp	-1.08310573718643	6.59612596443969	53.7787806029353	2.24383067039885e-13	4.60508847921524e-10	5.40159877842854	6.07890767669266	5.8448498311939	6.8890188777207	6.857208100667	6.94950149948762	6.81327429688713	6.452302981965	7.22470075054914	6.53104093765647	DOWN
ENSMUSG00000030048	Gkn3	-1.1552980144834	3.22983140990898	27.4100676751166	1.64572229858774e-07	8.81105408035191e-05	2.14352486447187	2.41339883770061	2.1973013385461	3.78940732746443	3.89169823502839	3.31473612718172	3.41300197832459	3.32650454463851	3.78046659435713	2.67634319371305	DOWN
ENSMUSG00000038115	Ano2	-1.24324816276058	2.69345044311488	26.0737152512274	3.28627435180643e-07	0.000161868729473	1.87378843776427	1.93409631367202	1.96788190046157	2.77275220176342	2.68629025158122	2.66327872548076	3.24628177549641	3.19657138268962	3.00798228237643	2.79595955164108	DOWN
ENSMUSG00000096929	A330023F24Rik	-1.29303714582927	4.56861064240494	32.4801509511474	1.20416149145026e-08	1.1406188158245e-05	3.4945884420161	3.72941546350151	3.64001598182154	4.38259878695387	4.78651955309896	5.56763575632409	4.5962579000933	4.45301443817188	4.18217852253857	5.31557024273777	DOWN
ENSMUSG00000003477	Inmt	-1.33115404387303	3.61042294816442	29.7048219971879	5.03095226848235e-08	3.44173034633843e-05	1.74072180690201	2.88810382384682	2.77860341133009	3.84568179127322	3.2654878290916	3.65049459222878	3.97052675466696	4.19937677472948	3.84639513906794	4.29098358250565	DOWN
ENSMUSG00000002831	Plin4	-1.70023272509459	2.4200016273265	27.7641749188162	1.37040413621977e-07	7.67052569700466e-05	1.78645470176574	0.282855435449524	0.423597665461004	2.46928275852512	2.88495736481705	3.66242712646844	2.85584019413143	2.45585675967879	2.66242676715869	1.28998487104756	DOWN
ENSMUSG00000040170	Fmo2	-1.82122430917243	2.33048194248026	25.2074767780142	5.14822251227619e-07	0.000214570566429	0.958085676112454	0.420832483292601	0.980682676002091	2.75606962023882	3.53025124831012	3.20479923907886	2.42339448156375	1.9666711359415	2.60263709223488	0.890012968540732	DOWN
