# Supplementary material for: Quantitative 3D histochemistry reveals region-specific amyloid-β reduction by the antidiabetic drug netoglitazone
Source: PLoS One. 2025 May 6;20(5):e0309489. doi: 10.1371/journal.pone.0309489 (PMC12054868; doi:10.1371/journal.pone.0309489)
Supplement: S4 File — (CSV) [file pone.0309489.s009.csv]

X	GeneName	logFC	logCPM	LR	PValue	FDR	Sample_21	Sample_23	Sample_28	Sample_29	Sample__29b	Sample_30	Sample__30b	Sample_18	Sample_24	Sample_25	Sample_26	Sample__26b	Sample_31	Sample_33	diffexpressed
ENSMUSG00000021624	Cd180	0.612669239365123	2.47129357191146	15.5706674296485	7.9478061697221e-05	0.119723765189151	3.01244681677662	2.76544494130711	2.46465265602989	2.71843958207845	2.54816804960424	2.93507523322098	2.73788542110359	1.48093614160479	2.24034833030751	1.61913364038424	2.13590769323692	1.74391333213748	2.44314749052615	2.79788473208923	UP
ENSMUSG00000000982	Ccl3	0.558299869799904	2.85962469721253	13.5612573197604	0.000230902371334	0.214046498226323	3.29642400408493	3.20001622942387	3.12297352294832	2.97864415872284	2.98425764347217	3.18032516933837	2.8414108574097	2.40831863292861	2.67173368012346	2.1128422782192	2.3207349313898	2.18679670675811	3.04768092639401	3.06643209395709	UP
ENSMUSG00000018774	Cd68	0.51820322113086	5.40083778345856	22.1380419477707	2.53731510773441e-06	0.015288592181654	5.7995422347481	5.91267430670087	5.29121315802042	5.52522160819302	5.50350533221975	5.6581595837894	5.4881636755581	5.02004463872492	5.36113049966947	4.72823536707908	4.72639502378898	4.53182537818944	5.53990640203328	5.74814407512293	UP
ENSMUSG00000021091	Serpina3n	0.51245043372802	5.65184768047319	19.412071840402	1.05339102547351e-05	0.028758351378188	6.22273082293417	5.92691383896978	5.33721043147214	5.84643182876345	5.90141435337222	5.93988201223895	5.85977429395587	5.13108017232936	5.61058895881315	5.07823285734155	4.95838398489199	4.59829358084715	5.66468298973106	6.08443673492602	UP
ENSMUSG00000029816	Gpnmb	0.503564988190368	3.51113883884962	20.3599645294676	6.41581198432548e-06	0.025772316741036	3.6915247084938	3.9403266658821	3.41630573818268	3.4205014573341	3.62979287100011	3.87372834662958	4.00265623667088	2.9682396749471	3.59028695080467	2.96484756733273	2.97945539204039	2.60760998469348	3.66030118493631	3.665038279605	UP
