# Supplementary material for: Quantitative 3D histochemistry reveals region-specific amyloid-β reduction by the antidiabetic drug netoglitazone
Source: PLoS One. 2025 May 6;20(5):e0309489. doi: 10.1371/journal.pone.0309489 (PMC12054868; doi:10.1371/journal.pone.0309489)
Supplement: S5 File — (CSV) [file pone.0309489.s010.csv]

X	GeneName	logFC	logCPM	LR	PValue	FDR	Sample_17.LD	Sample_19.LD	Sample_20.LD	Sample_18	Sample_24	Sample_25	Sample_26	Sample__26b	Sample_31	Sample_33	diffexpressed
ENSMUSG00000021250	Fos	2.05621466911989	4.31005391227096	109.641645738632	1.17407782654251e-25	1.44575943560445e-21	4.75799638096221	5.62777749933513	5.47692850365052	4.38259878695387	3.53480799082671	3.08578870583793	2.82563405481365	3.00058663271916	3.62886206310567	3.23750070671997	UP
ENSMUSG00000003545	Fosb	2.02008905628315	2.21394566086562	58.0212145986045	2.59306205671015e-14	7.98274154158219e-11	3.05195806030728	3.15524088176898	3.02257011819435	2.1498093688522	2.09766500499243	1.15862001929328	1.19498664100067	0.552787289333751	1.8609001979851	1.5454270678709	UP
ENSMUSG00000022602	Arc	1.86108420062213	6.43886600370971	66.7036646519229	3.15547938793693e-16	1.94282865915277e-12	7.22759778365796	7.43437556027424	7.2562946380267	6.81343082721567	6.06605763954443	5.11987489232227	4.89243692881483	4.27410730385338	6.33896258732796	5.58479923133064	UP
ENSMUSG00000029135	Fosl2	1.36259905613706	3.48689271121244	55.4039380368693	9.81396444314779e-14	2.41698316305844e-10	4.36708091435573	3.96947517136518	4.57307059530146	3.17537916868626	3.41138776717721	2.8626232351529	2.78696469683057	2.06060361430917	2.77504957065535	2.8679289507164	UP
ENSMUSG00000045903	Npas4	1.23729907372576	3.43779955366376	20.1528818613492	7.14924520985514e-06	0.00135439700791	4.03580785173077	4.2967220044771	4.16213725760521	4.07819816919642	2.66981219718702	2.92998344619343	2.52087567154486	2.54212796062911	2.9127190989652	2.21897336983161	UP
ENSMUSG00000071341	Egr4	1.23594850153067	3.48635445303586	58.2783644632658	2.27532666550988e-14	7.98274154158219e-11	4.02948226069745	4.23881041543422	4.15873729797075	3.55876610401	3.15142959832516	2.54794339237023	2.30796229070484	1.58836723826213	3.8761602174863	3.35346504496201	UP
ENSMUSG00000024190	Dusp1	1.10659754024522	4.90464141797878	35.8999859165557	2.07710217508637e-09	2.13145301533447e-06	5.09433523579404	5.75500037477687	5.60860894201033	5.33991182981381	4.42591708394413	4.55511870724518	3.97052675466696	4.01054056260175	4.74910247594291	4.22552390133673	UP
ENSMUSG00000023034	Nr4a1	1.00808937721199	5.64646599204683	19.5722311429158	9.68669398541491e-06	0.001680027461076	5.95430544898215	6.4751715222156	6.34640799099817	6.01397588182477	5.3541145844642	4.72024367407895	4.99778305647838	4.89862472212842	5.72967140412277	4.47379535707872	UP
ENSMUSG00000028195	Ccn1	0.988172509138519	3.12093353987528	41.5230218518934	1.16490993166013e-10	1.79308761230785e-07	3.16592392216864	4.06026530564093	3.70672505588783	3.03030240982569	2.88495736481705	2.94959312703664	2.52087567154486	2.61470890217279	2.81949902698951	2.6493679052584	UP
ENSMUSG00000038418	Egr1	0.957492200324037	6.2291687648452	22.9124395264586	1.69551035741185e-06	0.000497107489075	6.86913149315259	6.70753392108008	6.67982277069867	6.61088661760921	6.4421868114962	5.20935438499361	5.46149353996855	5.11580368074297	6.08775789875122	5.85750041714808	UP
ENSMUSG00000059991	Nptx2	0.938627703733282	4.41476656914503	29.3865196469689	5.92886249924128e-08	3.84252699029774e-05	5.27497053712446	4.8259564812446	4.5857855163593	4.40951752012469	4.34779285485352	3.6222620997228	3.66835217254694	3.17272956125663	4.50968028209745	4.57760429989095	UP
ENSMUSG00000026628	Atf3	0.91791965384701	2.63188590777327	19.063302647478	1.26453215263659e-05	0.002061131963041	2.56689634333493	3.26314811765885	3.66898408790777	2.07106887161893	2.4749244481845	2.23289235084404	2.229385234461	1.9666711359415	2.41839434633453	2.48617879296031	UP
ENSMUSG00000023067	Cdkn1a	0.913533635462627	4.7042183417647	47.0201327316923	7.02612451640522e-12	1.23599567564306e-08	5.35935161440366	5.09865653945336	5.36484045395	4.5564552129432	4.4185388987149	4.26025186237542	3.84814649406599	3.72107126319059	4.68808132821578	4.75045409798963	UP
ENSMUSG00000090698	Apold1	0.913214986791879	3.53534687403369	37.9785379972604	7.15271359376967e-10	9.78650168818664e-07	3.53979696444752	4.20418850879456	4.3347661858427	3.30719085286095	3.19814042409534	3.44017667321396	3.07710740332893	3.07321532692443	3.34853760281738	3.16316673729031	UP
ENSMUSG00000055676	Gm5069	0.899245388167563	2.13649645587636	12.9024136653104	0.000328158674876	0.016167021536842	2.54931796083017	2.44609166213093	2.33621745331639	2.09779606601496	2.26058250311799	1.60028564923462	1.75569439869405	1.3327029655259	1.91105819317544	2.56527693977839	UP
ENSMUSG00000102543	Pcdhgc5	0.89176199959559	3.91355864542582	15.1501754042221	9.92890881237799e-05	0.007594073485442	4.81978376068401	4.1687152707982	3.98148681452377	3.88840724702797	4.15407709949326	3.04383213976619	3.19993611371465	2.44594469310834	3.65852807621858	4.36193367812836	UP
ENSMUSG00000033730	Egr3	0.887520504751536	5.0817613647525	30.6905769245187	3.02631170858381e-08	2.4844001586334e-05	5.92563855685256	5.34535005352423	5.54752405995981	5.05969200937221	5.0221955343874	4.43967972379482	4.4052265738376	4.2227857898426	4.98007128052877	4.98069765787919	UP
ENSMUSG00000056749	Nfil3	0.871674493631914	3.8916831680828	30.4296714495773	3.46192196222443e-08	2.50765335546069e-05	4.25768340109273	4.44426905109078	4.60839374162108	3.4592167490098	3.34547827690163	3.29953452434154	3.60751643775381	3.2937208119119	3.76236465902422	4.07147345633603	UP
ENSMUSG00000020423	Btg2	0.863121620745239	4.02243453893272	28.0843063524237	1.16143873023898e-07	6.81045548769659e-05	4.35195147953814	4.79667882325606	4.28261423520012	4.16290295282142	3.72625437432131	3.99050947842281	3.36129687301417	3.06027916838422	4.01641669522719	3.71609582470176	UP
ENSMUSG00000052837	Junb	0.857485726419023	5.7133631968317	36.9902582677626	1.18720922820725e-09	1.42433795905259e-06	5.92648988206135	6.5142379521002	6.1480759890292	6.11146600891327	5.27461494728088	5.33395691220853	4.95656302322737	4.75548695051923	5.79122732967526	5.32979880779348	UP
ENSMUSG00000053560	Ier2	0.852186808767656	4.21811428083409	32.3009811968746	1.32046639780186e-08	1.16144451589515e-05	4.30034248257223	5.01396413131402	4.76193452540483	4.51491556117908	3.89169823502839	3.98735062564155	3.5896529801202	3.32650454463851	4.11956345699322	3.82858648738019	UP
ENSMUSG00000028341	Nr4a3	0.823408042405528	3.92370905007019	13.8230491904355	0.000200857020201	0.012122160151115	4.36958713301664	4.25735065233393	4.77975054969648	3.94101678835206	4.02074567377589	2.84876538857849	3.64259318413337	3.51844043001141	3.54663429983879	3.3590256209087	UP
ENSMUSG00000037428	Vgf	0.814663080256066	6.25595242796932	19.1198432880412	1.2276187877936e-05	0.002042824020661	6.95924486613397	6.49873809216032	6.49333417291304	6.38064075720446	6.20476931336989	5.41142168243253	5.45903590870258	4.7773901339312	6.55021012195527	6.56571910630832	UP
ENSMUSG00000049649	Gpr3	0.792270686268548	2.46345671346671	11.348044266358	0.000755274626633	0.024283163844263	2.73181745066725	2.86411061201555	3.12368742213081	2.80554955870617	2.39697827755898	1.56681679006081	2.21780224486219	1.65871370459516	2.41839434633453	2.11764641930624	UP
ENSMUSG00000026826	Nr4a2	0.78822885150298	3.8963373406539	21.6472903747067	3.27672562008198e-06	0.000823461209912	4.38700980730163	4.30268489255726	4.45883319814453	4.07483884562217	3.8225707230437	3.83049579179487	3.19993611371465	3.39507910319984	3.53068087021347	3.29664771912737	UP
ENSMUSG00000029581	Fscn1	0.770047625079645	6.34679845134346	21.037354265219	4.5041575713468e-06	0.00096471638171	7.12081929683336	6.67973866104196	6.47020514120312	6.40959717377086	6.26908280498233	5.72668431059092	5.66711689634817	4.85995659400403	6.40608380208936	6.69939483000946	UP
ENSMUSG00000100801	Gm15459	0.768828611070038	2.64657934908735	9.65050781739459	0.001892992458156	0.039034238496521	3.24994043794873	2.71111438614667	2.79621601820828	2.30696280599813	2.95463033304041	1.81506045022221	2.36157889151521	2.02109327275693	2.87109145784482	2.79595955164108	UP
ENSMUSG00000000982	Ccl3	0.7637055416028	2.71763523660795	14.3894602225585	0.000148631902027	0.010056336492117	2.80770785652163	3.03860543089851	3.10966881179334	2.40652888788024	2.66981219718702	2.11047659798236	2.31884620581711	2.18499736284118	3.04589072340821	3.06451665209983	UP
ENSMUSG00000024427	Spry4	0.759870868232123	2.99293155199252	16.211992591482	5.66344508882996e-05	0.005579173025908	3.81821816584853	3.37490769263489	3.13064597415668	3.2064113801284	2.84147909129358	2.82064385080625	2.28594498951841	1.82089393445182	2.76599294575366	2.94389741659826	UP
ENSMUSG00000018774	Cd68	0.755416456453696	5.31263584279566	22.9224181812599	1.68673139547631e-06	0.000497107489075	5.58531593749741	5.77443974748924	5.50129373416951	5.01831960619609	5.35926198490575	4.72594066629516	4.72457179887166	4.53009853518431	5.53815682411545	5.74626881340502	UP
ENSMUSG00000052229	Gpr17	0.738838039093516	3.97086042083258	10.5786129678065	0.00114403462406	0.03036129819111	4.85419364439137	4.09503976949185	4.01195449499348	4.00595549150054	4.25694447462578	3.56408355177114	3.45307196242748	2.62353005806263	3.89289711683744	3.96610787566452	UP
ENSMUSG00000000957	Mmp14	0.708270776869843	3.10189090908325	14.8455655918278	0.000116682075842	0.00857148747738	3.70767006419557	3.73824222758161	3.20505352876722	2.82966736589417	3.08462817555676	3.26864217619637	2.40308216137889	1.51441402863825	2.80188323982635	3.30243120823965	UP
ENSMUSG00000022893	Adamts1	0.7021598215482	2.6229326076103	11.2628189178375	0.000790750364953	0.024903580547379	2.75500665499901	3.23847468132799	3.07401449242924	2.71349915458304	2.4749244481845	2.76270088153652	2.08384554975886	1.77412497866946	2.00642756324197	2.69405052182735	UP
ENSMUSG00000034336	Ina	0.698772500288483	6.45948951413047	12.7026126027521	0.000365145064076	0.017191348208012	7.22171437495784	6.61472008123557	6.53326688744389	6.43798382151887	6.61190245931933	6.02122520475775	5.94338934198128	5.27263606902334	6.43351232178151	6.70158492057889	UP
ENSMUSG00000022055	Nefl	0.695400756368812	8.68671655441935	23.4315927703967	1.29435288247923e-06	0.000419438457759	9.04401594608584	9.00251781329732	8.87523229058277	8.75810124060162	8.58862584061191	8.22829235218771	8.26263989072879	8.21737896392982	8.80060089188482	8.78774819538606	UP
ENSMUSG00000051537	Gm5124	0.693285770302319	2.96971401366911	9.55313721572167	0.00199607972721	0.039837480973851	3.64698355552098	3.16181676945924	3.11669514417998	2.91480216930976	3.18080061187238	2.65533937949172	2.77120199594536	1.58836723826213	2.86261982880204	3.03007509390666	UP
ENSMUSG00000046805	Mpeg1	0.69102172400326	6.69619230400545	15.552109599518	8.02620368244673e-05	0.006769498092168	7.17698584958366	7.0022517518193	6.77060171093256	6.49564906863684	6.56199065312523	6.15463606395566	6.30125260566148	6.20221348253025	6.74138741343444	7.12440437860146	UP
ENSMUSG00000024737	Slc15a3	0.689024581762918	2.46528010555536	12.571498674603	0.000391674359483	0.017797336024644	3.05818607913841	2.96531627464824	2.64890000016228	2.01608155186423	2.32514005334449	1.88462482412241	1.92195930054576	2.03438397762065	2.48614015728519	2.7373907178152	UP
ENSMUSG00000000787	Ddx3x	0.686666181898694	6.79768750984536	12.5170013758047	0.000403265581996	0.018057499551622	6.93025256456523	7.4038422236587	6.70393364791336	7.33188495864213	6.91559037051331	6.53868015690654	5.82623007545381	5.6813332966479	6.65080938034537	7.06355293834666	UP
ENSMUSG00000031778	Cx3cl1	0.6865740535395	8.23645737699969	13.6397389894313	0.000221448217702	0.012624373799763	8.8892006109439	8.3958641894285	8.28643406276921	8.39638964688454	8.32222102544983	7.38985888998698	7.61448891626809	7.18292949001878	8.39833998958041	8.60531851352126	UP
ENSMUSG00000037217	Syn1	0.682229250564944	7.04097764423866	10.1167866235874	0.001469249376487	0.034480281230729	7.79435426275034	7.1904878935888	7.01016751459622	7.17090120006443	7.31943527760619	6.43988473665204	6.59168769620131	5.57051740913553	7.0185230286199	7.28235579035437	UP
ENSMUSG00000064267	Hvcn1	0.681987847294967	3.11982911529261	15.2228767796786	9.5539024783856e-05	0.007519545756008	3.58794287142782	3.57539034383928	3.28207465493735	2.95189908453858	3.19814042409534	2.27495179499423	2.26358646298539	1.8361526269124	3.43678616879023	3.64504576486452	UP
ENSMUSG00000046321	Hs3st2	0.66942222402425	4.07391633006703	16.0364583968544	6.21344113258259e-05	0.005705454601927	4.67532560371708	4.48940739269352	4.18905227664546	4.26371209712562	4.06552297773517	3.17734099922768	3.603071266654	3.04065480659296	4.17535399330214	4.23764870932281	UP
ENSMUSG00000033220	Rac2	0.664824787948996	2.20174920562721	10.5616346996815	0.001154590439171	0.030532395934355	2.64345153425133	2.52981511494056	2.45185460121358	1.98778145742232	2.31457908453621	1.68071076083377	1.62147704411507	1.0482079258789	2.41839434633453	2.58439196950987	UP
ENSMUSG00000064065	Ipcef1	0.658343280543472	5.52857112371269	22.8327629189847	1.76727198278778e-06	0.000506097376652	6.22453665070982	5.87190773059118	5.70849119594124	5.71055690321196	5.42087088436598	5.08187684994552	4.93196265545793	4.81830381793265	5.08028588530808	5.76419136353095	UP
ENSMUSG00000029657	Hsph1	0.656061382316051	7.5020032910376	18.5430654793682	1.66108436501065e-05	0.002519041154717	8.20248804712375	7.61265390455839	7.75609911546055	7.42815791765738	7.54906727924389	6.91956997220252	7.19410934334824	6.97119274257424	7.3225332343014	7.59783501030049	UP
ENSMUSG00000039485	Tspyl4	0.655063086975396	8.62395825879575	12.4328271902986	0.000421852817221	0.01816327129809	9.05300951284112	8.8432700749113	8.76509486547681	8.74283582109116	8.56138769283912	8.38907889097024	8.10730668828401	8.00237403760925	8.54138091954971	8.88743030940876	UP
ENSMUSG00000055116	Arntl	0.651011061176726	4.00312935714793	21.694687331479	3.19675381724202e-06	0.000823461209912	4.68340629468785	4.39209050506643	4.38800522635117	3.86914329628426	3.75387741177052	3.69764375234736	3.67260097503348	2.96632486017209	3.58318691845753	4.25862497442545	UP
ENSMUSG00000087141	Plcxd2	0.640495837030277	5.39506019069478	21.0102560750251	4.56831353967889e-06	0.00096471638171	6.06204651715241	5.75717328529935	5.59609445626752	5.34967431662404	5.33333933861878	5.50495710885358	4.80611814653153	4.58983172989328	4.94438851658985	5.39620805531907	UP
ENSMUSG00000038984	Tspyl5	0.640487428110325	4.9303492957943	16.0415078365148	6.19689318878664e-05	0.005705454601927	5.33775485974443	5.15412629916802	5.11409602645907	5.06478112434059	4.93697291838358	4.36131957806754	4.54155663904475	4.38720165068462	4.8120535715821	5.22407580920466	UP
ENSMUSG00000027350	Chgb	0.639507413107872	7.92562510512321	11.5324441192364	0.000683920390967	0.023681192171327	8.61135571220107	8.01935027507863	7.97511969902714	8.08083759002397	8.06697800835507	7.47942737176983	7.63504612296135	7.17844680474066	7.88010932116279	7.86170443644946	UP
ENSMUSG00000049796	Crh	0.639359522770457	2.98492705057305	17.8463240591461	2.39481440310537e-05	0.003276638284427	3.29282570820459	3.20065481984133	3.54424701272706	2.90726692959399	2.61921776718476	2.56499520667981	2.65576015949544	2.7737292552856	2.96113684311829	3.03007509390666	UP
ENSMUSG00000055733	Nap1l3	0.636503264583622	5.27222762910531	15.5890000124197	7.87111662870337e-05	0.006684477942473	5.5874705868439	5.51416861216599	5.37073005117691	5.50501492097324	5.17450577175798	4.91900854788656	5.02628402839521	4.92383943552595	5.06744223637788	5.4296222531745	UP
ENSMUSG00000102697	Pcdhac2	0.633118854292016	2.98633911786618	8.60618574659587	0.003350231806449	0.051827580985697	3.62617386834348	3.28740666651355	3.01506885210242	3.24876474392551	2.92021440305686	2.9816949943375	2.26358646298539	1.72578893429559	2.45266486471196	3.38651149140735	UP
ENSMUSG00000030718	Ppme1	0.629004462389085	7.10106686671009	14.6649718257879	0.000128410588254	0.009087632090568	7.67961808823573	7.28274553196524	7.21392261014884	7.20318317073043	7.12349019020709	6.56009970231398	6.64184845514203	6.22847088586002	7.12684031386992	7.39253464743813	UP
ENSMUSG00000032487	Ptgs2	0.625829598685788	3.18710520749778	10.2514316740149	0.001365785624589	0.033502558129846	3.76590652787019	3.23847468132799	3.3551914179873	3.26064079054913	3.11537640787217	2.74035790122338	2.84081617740486	3.06027916838422	2.81071802006977	3.37008288656537	UP
ENSMUSG00000085282	Gm15663	0.623750889444275	2.42405319371111	10.2157177104423	0.001392487944144	0.033733457980952	2.80029595865154	2.83148604921053	2.32412714854489	2.31837116083894	2.4749244481845	2.0267944367952	1.86369220184411	1.85125162307021	2.64277091324527	2.71154314657154	UP
ENSMUSG00000033777	Tlr13	0.619616353141615	2.39383812837636	8.82482624417152	0.002971596866651	0.04924153949908	2.66809305121502	2.83148604921053	2.52761692194132	1.88411644759766	2.4937703044073	2.30571075759403	1.72329242838157	1.85125162307021	2.35940322451465	2.82035044787957	UP
ENSMUSG00000028820	Sfpq	0.618721691462949	5.78991754477638	10.5293880712067	0.001174911088379	0.030848305207468	6.56022315333916	5.86688578519392	5.8574882500254	5.78130901272606	5.76038931211237	5.8121838448111	5.35184193201889	5.10482122770602	5.59295932193295	5.74308276769921	UP
ENSMUSG00000089774	Slc5a3	0.614531392370045	3.25353724067559	10.3994562567293	0.001260524263029	0.032405210386082	4.00066878090377	3.37490769263489	3.4019551698774	3.03722314565457	3.22094067048864	3.3642815339904	2.66431945141659	2.38499811743153	3.06077952373932	3.40812927434445	UP
ENSMUSG00000029816	Gpnmb	0.612161055152492	3.41983541808159	15.7576689160715	7.199549023875e-05	0.006243327230986	3.52638253255752	4.11550909559334	3.51795114360083	2.96647481732727	3.58839499090528	2.96251971661553	2.9775962620559	2.60583347858378	3.65852807621858	3.66313900279549	UP
ENSMUSG00000020396	Nefh	0.604329612812261	6.11037677694954	25.9123184687115	3.57281888355503e-07	0.000164820557347	6.70170315475518	6.44583513788204	6.43198724210474	6.07325681337628	6.00824920349962	5.63377789857159	5.86851184577399	5.45789317859294	6.20129092967502	5.80957094927293	UP
ENSMUSG00000051851	Rtl8c	0.601322766055458	6.59155534315769	12.2396774004422	0.000467839171371	0.019013107446416	6.81958269317777	6.76264965813975	6.72132391649322	6.81645116695383	6.54684326666169	6.06083256288757	6.32708789897791	5.9282516066352	6.79968496221232	6.80705539102011	UP
ENSMUSG00000033124	Atg9a	0.599762315608677	4.4737472830222	7.93821801737197	0.004840147464043	0.06234474463622	5.26827057593555	4.61692099257126	4.36163127381403	4.66544035376517	4.62281605113673	4.15438622724604	3.88156488652221	2.98697940678671	4.4933105765526	4.67444245993714	UP
ENSMUSG00000021091	Serpina3n	0.598655448703767	5.52653679875956	10.8569785320744	0.000984241495063	0.027861953494736	6.06745958893345	5.92215717359296	5.39693968915687	5.1293560774497	5.60872198714507	5.07594113820895	4.95656302322737	4.59656753780629	5.6629341393467	6.08256301569529	UP
ENSMUSG00000056947	Mab21l1	0.596968818649724	3.4117823116092	8.93702374754302	0.00279447681306	0.047780516747297	3.85087233849226	3.72498174688966	3.40769548108058	3.24278985759809	3.45531521727587	3.49903061261277	2.9498584168182	2.90252542508241	3.15398255280687	3.61747319929372	UP
ENSMUSG00000019960	Dusp6	0.590146048892514	5.34324204953529	20.9877723199872	4.62224025668985e-06	0.00096471638171	5.55370641229551	5.58193136748552	5.74522554706806	5.64750652645234	5.22331282734609	5.00586516231657	4.90873764463766	4.94862101779754	5.32654024431428	5.20721903547051	UP
ENSMUSG00000000560	Gabra2	0.588341265997766	4.57441029191991	17.6708178882629	2.62624997667513e-05	0.003477380883094	5.27764183360335	4.80929921349783	4.76864134361042	4.64293155586668	4.60775662273837	4.19602813829315	4.22024027420791	3.92392859966058	4.1477283931931	4.63831398056416	UP
ENSMUSG00000033615	Cplx1	0.583135505841336	8.73523734007597	13.096207850011	0.000295894154155	0.015309414345654	9.22340928488467	8.95124514610223	8.85002506842399	8.91615304331889	8.74661422044278	8.36570137836055	8.25203186081414	7.7103077967657	8.86019402683766	8.92481883359206	UP
ENSMUSG00000046185	Zfp84	0.577647370191588	3.13255770961685	12.1104525900159	0.000501399641305	0.019852846247673	3.67156532906867	3.31716725783448	3.39040556967405	3.2547149874295	3.18660373654771	3.06795651882881	2.73915032773424	2.51394024042792	2.78404969641702	3.03007509390666	UP
ENSMUSG00000026864	Hspa5	0.576237044958466	8.9512523690041	11.217359724241	0.000810357031472	0.025034210827351	9.51565843244774	8.88869860802164	9.06608260995981	8.98990746269775	8.94399151400224	8.51465696023954	8.81661843876904	8.84120210280113	8.89254222151115	8.83440141803004	UP
ENSMUSG00000035226	Rims4	0.57200956418382	5.45667305640859	19.3378043980037	1.09516460997093e-05	0.001847377672217	6.33509890481605	5.72423090511662	5.56945528517981	5.4175489733092	5.31358703225489	5.39839997309864	4.92485623786066	4.25436529619758	5.23925042728134	5.52669388613294	UP
ENSMUSG00000046160	Olig1	0.571984232854687	6.53949950206816	18.9254004815824	1.35930712841436e-05	0.002173832205103	7.03540390929464	6.82664145837055	6.75886026905135	6.42485017421529	6.40035070742346	6.25063720155342	6.02872760070051	5.59651160060917	6.73965361157523	6.78553714880871	UP
ENSMUSG00000055805	Fmnl1	0.571629789318761	5.29970640055194	9.77544130023427	0.001768582669268	0.037624721110839	6.26076577007596	5.30135721454464	5.33050058546413	5.36212979101046	5.30026696888162	4.90233395241785	4.6956364731502	4.01725000492334	5.30794052093098	5.50303140842536	UP
ENSMUSG00000089815	Gm5083	0.571396683497749	2.40145356822579	9.59394202740643	0.001952203749031	0.039253608897603	2.43909732802805	2.72005348555122	2.67769203348507	2.58715121643512	2.31457908453621	2.28527782045012	1.9502334925019	1.92446346877486	2.32281488812692	2.58439196950987	UP
ENSMUSG00000050271	Prag1	0.571045873963389	3.90324715778454	9.2802994086809	0.002316315641402	0.043363524734849	4.64461339529177	4.03182933669398	3.98533064862626	3.95570232227672	3.90935228041918	3.6099912562443	3.42312429268277	2.57887482009199	3.78943309446029	4.25862497442545	UP
ENSMUSG00000027848	Olfml3	0.570127866126977	5.86672403346374	18.8171670529784	1.43866364806215e-05	0.002271244123364	6.17309812999477	6.32726138619606	5.98774518170751	5.67105740600001	5.92738152205211	5.40670010311842	5.37026986802998	4.80285415389443	6.08593952555145	6.25501118410739	UP
ENSMUSG00000022594	Lynx1	0.569368360672789	7.68263930712585	11.503132600748	0.000694789964924	0.023767757798753	8.23377608438732	7.92247760985086	7.81127764505678	7.76657986725301	7.72585493392186	7.45362232028065	7.13836869069908	6.52177692814189	7.77850730986986	7.8407434479267	UP
ENSMUSG00000033585	Ndn	0.569336596464183	9.15605761155364	11.3928358526985	0.000737278913194	0.024018128404944	9.28908942929367	9.39665784210065	9.50937413968852	9.45166923410148	8.47110529634061	8.56598171112878	9.4392379715878	9.50983199390392	8.82873573586776	8.51013088378892	UP
ENSMUSG00000078307	AI593442	0.569242764778409	6.22036882048965	15.6453780728399	7.63990714272722e-05	0.006533181705246	6.45794799733856	6.42069561313483	6.4899560123455	6.63389696104947	6.18098341706248	5.68146757606818	5.74685247013496	5.79599383563248	6.07222817812518	6.36756321277868	UP
ENSMUSG00000024647	Cbln2	0.566365884971899	5.02888443761579	19.8216458127046	8.50144667373256e-06	0.001539511975593	5.48486712749768	5.17215219086978	5.38389438860781	5.01130736952375	4.83904791073825	4.61160252834854	4.78075755189851	4.66865723010505	4.97811188936682	5.09673648448853	UP
ENSMUSG00000028581	Laptm5	0.563710480763828	5.62484883952169	10.2300868937193	0.001381681541156	0.033624558296036	6.24037058204811	5.92215717359296	5.58347046452413	5.34270785920778	5.76233350526187	5.13565451459351	4.96697896761647	4.14527499979148	5.82432323459234	6.20417076161653	UP
ENSMUSG00000022054	Nefm	0.563351640810593	7.15632060227165	25.1780128672318	5.2274784739838e-07	0.000214570566429	7.64383098190629	7.47981966723356	7.47266237748969	7.19430967322338	7.15417021384091	6.89996508734913	6.95866931591693	6.66964250632045	7.00703805783486	6.74523360488112	UP
ENSMUSG00000006705	Pknox1	0.562011303438361	3.02760947762309	9.77490219968708	0.001769101309337	0.037624721110839	3.57497070666283	3.43042585975373	3.20505352876722	3.00933874813636	2.84881707363884	3.25294434697756	2.28594498951841	1.64144604136613	2.81949902698951	3.29084095176152	UP
ENSMUSG00000021587	Pcsk1	0.561857422581228	5.06437598210907	15.2043146948343	9.64827212481098e-05	0.007519545756008	5.47907616973517	5.18027191028244	5.56560921509251	5.05799164057582	4.97603099527117	4.47619317389097	4.80998050914213	4.95037494803891	4.82301139441211	5.00749934464594	UP
ENSMUSG00000049097	Ankrd34a	0.561550492129041	4.7178435005843	9.02221702955145	0.002667176930685	0.046586690389292	5.27897562931313	4.89862199822438	4.7438957349322	4.83983513002898	4.79223994851831	4.16000841956726	4.18498301733192	3.52316206837421	4.7921172791433	5.17763067359009	UP
ENSMUSG00000078185	Chml	0.561296122773493	2.89405775172581	9.12859885260923	0.002516443714815	0.045303344889234	3.33447289384509	3.18136648309872	3.15132248937238	3.01636053658427	2.77370156524279	3.08578870583793	2.66431945141659	2.53279311356201	2.08135245007354	2.68522402459097	UP
ENSMUSG00000062591	Tubb4a	0.561291321304636	8.69392858762012	11.0172514501551	0.000902678185379	0.026722914780854	9.13447435958337	8.98071674156594	8.652663501271	8.81558591620912	8.78214199370966	8.24756353698639	8.29193400781916	7.58013617167971	8.85992803827832	8.98752741062908	UP
ENSMUSG00000019302	Atp6v0a1	0.559297031929806	7.49525560463022	8.31830220317121	0.003924758700755	0.056066680558122	8.19226005948439	7.64909058569008	7.43731935222012	7.60071465253452	7.62582291838034	7.1080548822466	6.99092595845334	6.0753470512807	7.56275127761916	7.81036953975797	UP
ENSMUSG00000027995	Tlr2	0.559065122496628	3.19967986370195	12.6491869977649	0.00037572903501	0.017328566805673	3.28222330989257	3.72941546350151	3.33725668465046	2.78924407763876	3.31930450410933	2.5564944921914	2.87070936409551	2.81281849264533	3.34853760281738	3.54126123559511	UP
ENSMUSG00000046093	Hpcal4	0.558458055203987	8.42134172337039	9.63637565656994	0.001907612780907	0.039034238496521	9.05339926856125	8.52037938619193	8.40686339444847	8.53164418549886	8.58739260470045	7.76254691031029	7.96365078048049	7.71444229971511	8.31288816374804	8.78426512159008	UP
ENSMUSG00000091931	Gon7	0.555737942376286	2.44892921465508	8.02666032087052	0.004609375217382	0.060505713484903	2.57560586328294	2.78112276099736	2.64890000016228	2.51956992355599	2.26058250311799	2.26455132834173	1.99163219178619	2.37458525632552	2.05184777057322	2.78773674762422	UP
ENSMUSG00000036390	Gadd45a	0.551864368764751	3.38451456941397	16.5746321563837	4.67724896279389e-05	0.004922704592123	3.60930726322424	3.71159825139584	3.6203756380148	3.15006365813133	3.34028137269514	3.10340316952245	3.13367772183443	3.02742201101244	3.46504222034699	3.50660926388258	UP
ENSMUSG00000024042	Sik1	0.551766736420496	2.67889492843445	8.5156807825363	0.003520991788638	0.052662848733211	2.85855155430011	3.32890169937559	3.02257011819435	2.51956992355599	2.81923851163461	2.9101035456724	2.05809477271994	1.7420815522092	2.60263709223488	2.2552084260867	UP
ENSMUSG00000038112	AW551984	0.550951576573796	4.21742327308506	9.72039887329303	0.001822339624079	0.038401936659814	4.54391634317344	4.28773120570658	4.61832923005663	4.24290907193023	3.88457568106052	3.80918607530646	3.92850900461778	3.77748882421497	4.15815008260294	4.59890952699384	UP
ENSMUSG00000025332	Kdm5c	0.550807737902741	4.50792544261669	8.85032462431919	0.002930367687516	0.04890892344927	4.99881426632764	4.86476334238572	4.24783565894599	4.5612645200776	4.75171251743802	4.26547698837858	3.83304172023099	3.15458601392482	4.63932033082442	4.88758235858443	UP
ENSMUSG00000006403	Adamts4	0.548359027523338	3.51197877810804	11.4475575058629	0.000715880354922	0.023825272136499	4.18270637184075	3.74263544025881	3.57007215654601	3.53451531132947	3.47915353262135	3.294431518588	3.15812521516116	2.41579321694928	3.5985732003249	3.55586102607465	UP
ENSMUSG00000038916	Soga3	0.54771580157243	4.23547970966243	10.7701803368246	0.001031484590422	0.028543148868428	4.88605242512613	4.36669982820639	4.32872761444994	4.18176361652672	4.23190705108917	4.03402220274665	3.79846642228694	3.37954103872934	4.16505628479585	4.49162389711056	UP
ENSMUSG00000031157	Pqbp1	0.5474245332575	6.01834505066898	11.2317793808788	0.000804085162763	0.025034210827351	6.41188114315702	6.19084644682359	6.04779471545168	6.25640541041316	5.88607364365069	5.55488928214664	5.64998068704503	5.34642283856607	6.21383401807387	6.25277265514718	UP
ENSMUSG00000036052	Dnajb5	0.547330014557161	6.22089260823161	15.4417797967641	8.50862216985325e-05	0.006985011559972	6.81683046096035	6.39301572840209	6.41427504575705	6.36422268774171	6.23798318080244	5.7361247370896	5.67243048652931	5.2342774820171	6.31665200200535	6.39961758665756	UP
ENSMUSG00000111080	Gm20300	0.54648030124808	5.31082422153271	17.0760555059191	3.59122449156384e-05	0.004089006810856	5.49293561451029	5.5051468417176	5.52920931409353	5.31734634603422	5.27325212307023	5.17227971889843	5.13497044449238	5.2342774820171	5.19100626207186	5.18704008909791	UP
ENSMUSG00000022817	Itgb5	0.546045365031358	6.18677750250855	17.1339161174534	3.48346678937619e-05	0.004089006810856	6.74626082228595	6.58261029348332	6.30932309517287	6.09663486666658	6.02210878099014	5.76960774940187	5.63590606775626	4.95736942336972	6.34125100863991	6.58897492989056	UP
ENSMUSG00000028222	Calb1	0.545723591845884	8.08142454692476	18.5207326582683	1.6806613341773e-05	0.002519041154717	8.3107814216908	8.43693760228797	8.29807059742662	8.1127195454976	8.05968429375215	7.9537125804505	7.71935088514476	7.74482643176491	7.74835999329273	8.21937252306637	UP
ENSMUSG00000061654	Spry3	0.544608213152324	3.68844527790066	14.313788208697	0.000154727399017	0.010259036723775	3.77349675570188	3.97321862123	3.89012821526678	3.92244712472835	3.73815763954276	3.416885484121	3.34541695368532	3.71282844528521	3.24804725930692	3.67656155920379	UP
ENSMUSG00000041930	Fam222a	0.543872467863352	2.73423269020807	9.49842689416666	0.002056481342542	0.040551783478843	3.3085846270663	3.23847468132799	2.79621601820828	2.40652888788024	2.67807475021538	2.79196324209831	1.89311989028657	0.994818056078402	2.79299402360264	3.17582476012369	UP
ENSMUSG00000053870	Fpgt	0.543648519220632	4.02723322522457	11.8401855282966	0.000579660503347	0.021736841741564	4.39687196145253	4.25119700907561	4.10675231694718	4.03390472722325	4.02074567377589	3.76928148264436	3.85937218931094	3.72517507844038	3.77144401781839	4.17597922676028	UP
ENSMUSG00000078816	Prkcg	0.541734779137605	6.64454581144003	8.92092106760089	0.0028192229404	0.047818059625459	7.37925040482127	6.78038534461738	6.56443585155268	6.82946672691651	6.81661948252089	6.09718534228938	6.17591214323388	5.25429438479193	6.62223774016163	6.97217230861475	UP
ENSMUSG00000020922	Lsm12	0.537233168957733	4.30491051527842	14.6916285742268	0.000126607443205	0.009064209625764	4.72510293081418	4.5382392603747	4.49971881608296	4.41218197360707	4.352962819668	4.06431834830326	3.85189810616624	3.4897814114524	4.27128291338506	4.45833640884521	UP
ENSMUSG00000026667	Uhmk1	0.536018440554055	6.44595184694059	8.10368040598305	0.004417546985726	0.059321345236894	7.02868015969635	6.6414331094567	6.57020580006054	6.52425565720368	6.65701345664032	6.58956264690813	6.00449485148462	5.60877996425406	5.98026929649676	6.33759963595619	UP
ENSMUSG00000017418	Arl5b	0.535693322014269	3.60360032833845	14.6001881643787	0.000132901273077	0.00924602416197	3.79229943417622	3.93533970291961	4.00060438344827	3.64737143553562	3.63157885347129	3.70919415097619	3.05774671973576	3.28262523434598	3.18148978567572	3.49655388140482	UP
ENSMUSG00000030729	Pgm2l1	0.535379544788336	6.21839881241271	11.1659103911088	0.00083314075872	0.025520635081792	6.79788169417326	6.35191238401516	6.34191787032684	6.45358798553548	6.46981505707646	6.08467665608615	5.64133564458465	5.55330880256676	5.75963744317588	6.23398192464353	UP
ENSMUSG00000026797	Stxbp1	0.534057293549878	8.46049288578114	10.8589896886467	0.000983173178215	0.027861953494736	9.17273727293776	8.61237006242646	8.4854707984699	8.58545675431552	8.49044069066458	8.17566520439859	7.96819466911254	7.28653605862256	8.41146742733379	8.69955195484972	UP
ENSMUSG00000044468	Tent5c	0.532715757437877	2.79497863458535	12.699397716356	0.000365773366128	0.017191348208012	3.1070653806809	3.24468271302499	3.08121619684552	2.64266050312053	2.89916374101202	2.45037593854671	2.19435348648519	2.18499736284118	2.61277570083466	3.09148987986873	UP
ENSMUSG00000044933	Sstr3	0.532236571099101	3.8145982483837	13.6053888069311	0.000225537185877	0.012686591710227	4.34432684517153	4.10871820517843	4.00060438344827	3.99888275246387	3.73815763954276	3.3446670751659	3.39254176314165	3.00734241856781	3.8761602174863	3.86029961908153	UP
ENSMUSG00000003814	Calr	0.531265088297217	9.07459176840735	12.9977362046379	0.000311867790001	0.015803868173121	9.56835781808807	9.15181782676911	9.21888145193888	9.0304659624233	9.13738441313143	8.50916108504759	8.89882025282398	8.8128008546346	9.0697480648087	9.11119714800152	UP
ENSMUSG00000007564	Ppp2r1a	0.528459730100177	8.7751903312452	11.5365395049624	0.000682415438915	0.023681192171327	9.18194600759815	8.90679502041154	8.854103704183	8.88244301654691	8.78859535455102	8.24161032574046	8.4924104529062	8.17544122904336	8.83835346955622	9.06069224598086	UP
ENSMUSG00000044952	Kctd21	0.528294203523931	3.91505772626028	11.0066798733122	0.000907841160848	0.026722914780854	4.44994070349432	4.03899104649732	4.07102494653824	4.00595549150054	3.87382548062803	3.43554841974463	3.44315831882232	3.16065925123362	4.05410702057878	4.16014097387007	UP
ENSMUSG00000030942	Thumpd1	0.527950925908502	5.10676918548302	11.8120796971991	0.000588476619677	0.021880111682066	5.53930865003281	5.27733406459208	5.22065666856631	5.16454705978335	5.07789839492925	4.91402637403549	4.93373380380502	4.50883165823762	5.00914722320505	5.19794073430271	UP
ENSMUSG00000015852	Fcrls	0.527446166674441	6.97958576616269	17.2838895388988	3.21904538510846e-05	0.003886208320806	7.10511388132972	7.40972457996561	7.09176925219621	6.94896497341133	6.95607332679524	6.48537759565635	6.51745250401123	6.27680094670516	7.18872351644819	7.37308665970428	UP
ENSMUSG00000026094	Stk17b	0.527253718847085	4.23368124134628	15.2323710841718	9.50599303845264e-05	0.007519545756008	4.47343228858699	4.65936374579252	4.41390567896539	4.33565170647236	4.2178072954841	4.23117041647012	3.82542961221145	3.74147459119285	3.70665481925677	4.40288710609653	UP
ENSMUSG00000048482	Bdnf	0.520514514792908	4.26472166901563	9.97494744348063	0.001586845251908	0.036014585961144	4.72901190115768	4.36954318273455	4.64043702130322	4.44637937664837	4.13319435139476	3.67032766962604	3.89980153427189	3.93460078675606	4.25195208789525	4.23764870932281	UP
ENSMUSG00000068129	Cst7	0.520284982969278	6.37163638169036	17.0324974974208	3.67455077673253e-05	0.004089006810856	6.60131993987222	6.75124872336735	6.59871438959933	5.9998745586715	6.34564136361215	5.87420854118034	5.97297424261394	5.96775471592526	6.58087502015697	6.66389352959073	UP
ENSMUSG00000031883	Car7	0.519604061778357	4.39985723177255	13.5314755964765	0.0002345955222	0.012896469912363	4.67937160679809	4.92977905754045	4.51042875340902	4.44637937664837	4.16881042436139	4.29388173242819	3.92850900461778	3.32650454463851	4.32776824670083	4.78597733694234	UP
ENSMUSG00000073542	Cep76	0.519480075327282	4.95476902398106	17.5135100337177	2.85273356006913e-05	0.003621501140071	5.26018933326443	5.31764410219974	5.20425901229841	4.95394760936336	4.72404759772908	4.90735659821725	4.58051647827854	4.61658829935363	4.56294218490151	5.15223467593746	UP
ENSMUSG00000048109	Rbm15	0.51636539200999	3.17240119652062	12.6631196260096	0.000372939418452	0.01726457142412	3.20011986662448	3.40847429710171	3.68797798155907	3.13078117500185	3.15142959832516	3.14935000147577	2.75526516958914	2.95937377255993	2.92903956229842	3.15039667079222	UP
ENSMUSG00000003810	Mast2	0.515996713804463	5.1864530668484	8.85055178354047	0.002930003009307	0.04890892344927	5.95096228920871	5.32645096664488	5.215756911411	5.01831960619609	5.37966987476621	5.15126341130179	4.82532738004508	3.96961513112004	5.07662792393	5.23167334936013	UP
ENSMUSG00000070532	Ccdc190	0.514520310415494	4.96260239341363	15.4226906889802	8.59500269832262e-05	0.007009196240208	5.37065563569084	5.20754204869992	5.15903119235312	4.68319791256712	4.72604135320443	4.59716958244933	4.85367001671455	4.78919863165273	4.90574064856088	5.12638360568973	UP
ENSMUSG00000016349	Eef1a2	0.514164824276	9.27113060210706	11.476703934416	0.000704740044983	0.023775805243625	9.74082485075381	9.51470003070571	9.32544805313168	9.43955828417215	9.22713608404514	8.66481831364269	8.84077188727507	8.28826201407811	9.44883995673426	9.6083893398853	UP
ENSMUSG00000045471	Hcrt	0.51213060241024	4.13450880927878	17.3596777571411	3.09319134121591e-05	0.003840814093786	4.31081303438897	4.53063800379183	4.21219793308797	4.27253666399289	4.12717190814485	3.72065280965095	3.8742051874757	3.73741694465474	4.14423769957515	4.21636295145194	UP
ENSMUSG00000011877	Git1	0.50961796792885	7.30489591360914	11.2967041579418	0.000776448001333	0.024515847919024	8.04344180555616	7.49617362092651	7.38662847502322	7.3056144298146	7.26116191613523	6.98675544438232	6.8969104476877	6.12743983911111	7.34209005279092	7.4901496984208	UP
ENSMUSG00000020048	Hsp90b1	0.508803040520761	8.13870788706846	12.068554748049	0.000512794384355	0.02011003200303	8.70586950081546	8.16229772347689	8.2545383716564	8.07643494602157	8.21752320122808	7.82116142021018	7.99346422726223	7.88140975528633	8.02214149771752	8.04729530571255	UP
ENSMUSG00000043463	Rab9b	0.506531542339905	5.24360611658262	24.8458487445263	6.21026393287384e-07	0.000238978718967	5.40648866866876	5.49085479494954	5.58220196852692	5.27406052422325	5.18613921827956	5.0244765366626	5.03456062225737	5.19042541168219	4.96035657748722	5.15223467593746	UP
ENSMUSG00000056537	Rlim	0.505270509568081	4.94427767184913	12.6899903303836	0.000367618171688	0.017205996420868	5.25070364583108	5.15082452830032	5.16073182747301	5.13259096547384	5.01242673215178	4.83539664759214	4.55312503367473	4.27690566609775	4.75598013197196	5.03381219036058	UP
ENSMUSG00000036985	Zdhhc9	0.500756029960756	4.44548090363692	8.66886616317204	0.003236925278642	0.051233287765037	5.06215982890516	4.54328460586992	4.45606584744264	4.61313506845009	4.57273308801327	4.13167576525011	4.03134431409089	3.51370328796208	4.2616498773733	4.7248415965746	UP
ENSMUSG00000077450	Rab11b	0.500708944534427	5.97827096829076	9.0752650508317	0.002590900206214	0.046088525670949	6.51112716152722	6.1525654547987	6.01338402276752	6.17559776568719	6.03744294838337	5.68342083975551	5.41533547955786	4.73528222062583	6.054671280705	6.2932704470033	UP
