# Supplementary material for: Quantitative 3D histochemistry reveals region-specific amyloid-β reduction by the antidiabetic drug netoglitazone
Source: PLoS One. 2025 May 6;20(5):e0309489. doi: 10.1371/journal.pone.0309489 (PMC12054868; doi:10.1371/journal.pone.0309489)
Supplement: S6 Files — Lightdark box (LDB) test_LD Box Light Distance Moved and Lightdark box (LDB) test_LD Box Total Distance Moved. (ZIP) [file pone.0309489.s011.zip]

Archive with 3 entries (2 files):
- S6 Files/
- S6 Files/Lightdark box (LDB) test_LD Box Light Distance Moved.csv
- S6 Files/Lightdark box (LDB) test_LD Box Total Distance Moved.csv
