# Supplementary material for: Quantitative 3D histochemistry reveals region-specific amyloid-β reduction by the antidiabetic drug netoglitazone
Source: PLoS One. 2025 May 6;20(5):e0309489. doi: 10.1371/journal.pone.0309489 (PMC12054868; doi:10.1371/journal.pone.0309489)
Supplement: S6 Files — Lightdark box (LDB) test_LD Box Light Distance Moved and Lightdark box (LDB) test_LD Box Total Distance Moved. (ZIP) [file pone.0309489.s011.zip › S6 Files/Lightdark box (LDB) test_LD Box Light Distance Moved.csv]

BL6 WT	Bl6 WT treated	Tg	Tg treated
3382.4	3550.3	2810.7	3389.4
4620.6	4501.8	2716.3	1844.5
3844.9	3108.7	2312	3560.3
2023.7	2265.8	3227	2767.5
3921	3205.4	2472	3187.6
3886	3744.5	3637.3	3487.1
3415.4	1710.7	2889.4	3612.5
3630.8	4453.4	1383.4	3276.6
		2013.1	1146.7*
		1654.5	3323.4
		3096.9	3225.8
		2934.9	3927
		2646.1	3876.2
		2697.8	2646.3
		2626.7	3484.4
		3081.9	4135.5
		2597.1	2932.5
		2609.1	3527.7
		3502.2	3191.4
		3680.9	3826
		2853.6	4060.2
		1769.6
