# Supplementary material for: Quantitative 3D histochemistry reveals region-specific amyloid-β reduction by the antidiabetic drug netoglitazone
Source: PLoS One. 2025 May 6;20(5):e0309489. doi: 10.1371/journal.pone.0309489 (PMC12054868; doi:10.1371/journal.pone.0309489)
Supplement: S6 Files — Lightdark box (LDB) test_LD Box Light Distance Moved and Lightdark box (LDB) test_LD Box Total Distance Moved. (ZIP) [file pone.0309489.s011.zip › S6 Files/Lightdark box (LDB) test_LD Box Total Distance Moved.csv]

BL6 WT	Bl6 WT treated	Tg	Tg treated
10322.7	8425.6	8306.6	9359.5
9559.6	9050.7	10927.8	5220.6
9775.8	9611.5	8240.8	8615.4
7804.5	7942.1	8929.5	7764.1
10595.2	10210.6	7900.9	10003
10318.8	10649.9	9982.7	8846.5
10373.2	7329	7136.1	8482.5
10775.2	10723.8	6340.7	8269.5
		6261.1	5335.6*
		8018.6	9081.4
		8573.3	10516.1
		9665	8943.9
		6313.9	10332.4
		8273	7217.9
		9924.2	9004.3
		8906.3	12221.4
		9346.1	12128.4
		8967.1	10358.8
		12288.4	8968.2
		9533.7	11275.8
		7919.7	10351.4
		8060.9
