# Supplementary material for: Quantitative 3D histochemistry reveals region-specific amyloid-β reduction by the antidiabetic drug netoglitazone
Source: PLoS One. 2025 May 6;20(5):e0309489. doi: 10.1371/journal.pone.0309489 (PMC12054868; doi:10.1371/journal.pone.0309489)
Supplement: S7 Files — Spatial recognition memory_Y Maze 2 hrs delay and Spatial recognition memory_Y Maze No delay. (ZIP) [file pone.0309489.s012.zip]

Archive with 3 entries (2 files):
- S7 Files/
- S7 Files/Spatial recognition memory_Y Maze 2 hrs delay.csv
- S7 Files/Spatial recognition memory_Y Maze No Delay.csv
