# Supplementary material for: Quantitative 3D histochemistry reveals region-specific amyloid-β reduction by the antidiabetic drug netoglitazone
Source: PLoS One. 2025 May 6;20(5):e0309489. doi: 10.1371/journal.pone.0309489 (PMC12054868; doi:10.1371/journal.pone.0309489)
Supplement: S7 Files — Spatial recognition memory_Y Maze 2 hrs delay and Spatial recognition memory_Y Maze No delay. (ZIP) [file pone.0309489.s012.zip › S7 Files/Spatial recognition memory_Y Maze 2 hrs delay.csv]

BL6 WT	Bl6 WT treated	Tg	Tg treated
31.0888252	23.2841972	55.2538964	47.2257251
49.7570782	53.047968	46.4275383	52.0996641
18.5328761	21.0967	45.6082259	47.1504204
27.3775671	38.0070105	52.21843	36.6731518
51.1419001	50.1825373	53.8588937	43.9605201
72.8122482	36.99	34.8562784	37.5639868
42.1960383	24.3421978	43.1211123	39.6164219
61.3241509	48.9722061	47.6538552	45.693408
		25.2769679	42.4956622
		49.5485327	42.269188
		53.8187702	24.3080199
		59.7630255	76.2365424
		39.5202399	29.9512704
		53.9119213	64.3165025
		44.5354331	43.6568997
		42.1429851	43.4850052
		48.8065099	25.0920245
		39.6929474	52.6949153
		44.4350223	56.4358411
		36.752802	43.9040529
		67.7567237	80.1659638
		51.4959724
