# Supplementary material for: Quantitative 3D histochemistry reveals region-specific amyloid-β reduction by the antidiabetic drug netoglitazone
Source: PLoS One. 2025 May 6;20(5):e0309489. doi: 10.1371/journal.pone.0309489 (PMC12054868; doi:10.1371/journal.pone.0309489)
Supplement: S7 Files — Spatial recognition memory_Y Maze 2 hrs delay and Spatial recognition memory_Y Maze No delay. (ZIP) [file pone.0309489.s012.zip › S7 Files/Spatial recognition memory_Y Maze No Delay.csv]

BL6 WT	Bl6 WT treated	Tg	Tg treated
51.7971759	66.4498292	36.2708592	46.8081834
48.5118547	83.5991879	67.5509757	43.7140261
44.3255182	83.7372723	67.3735041	61.0512569
39.3290735	38.1403884	72.4789916	28.8455772
23.1326298	42.1073324	31.3957476	52.2679917
34.2669584	29.1824265	51.4260717	26.2652869
65.4585221	0	58.0138568	84.3167403
38.6126024	52.7554842	75.9122893	49.1701245
		44.4533633	45.3341271
		11.5782123	58.0343453
		33.5849787	64.9263722
		52.5787006	53.8371067
		40.0972508	60.0994706
		9.99409507	43.3579058
		67.0588235	58.704918
		29.4865445	55.8809175
		55.1505547	27.9180052
		64.7586338	68.6439334
		49.3804911	44.0533065
		61.6035703	42.4089069
		34.8098561	40.936086
		60.4786325
