# Supplementary material for: Quantitative 3D histochemistry reveals region-specific amyloid-β reduction by the antidiabetic drug netoglitazone
Source: PLoS One. 2025 May 6;20(5):e0309489. doi: 10.1371/journal.pone.0309489 (PMC12054868; doi:10.1371/journal.pone.0309489)
Supplement: S8 File — Open field exploration test _Open Field Dist Moved. (ZIP) [file pone.0309489.s013.zip]

Archive with 2 entries (1 files):
- S8 File/
- S8 File/Open field exploration test _Open Field Dist Moved.csv
