# Supplementary material for: Quantitative 3D histochemistry reveals region-specific amyloid-β reduction by the antidiabetic drug netoglitazone
Source: PLoS One. 2025 May 6;20(5):e0309489. doi: 10.1371/journal.pone.0309489 (PMC12054868; doi:10.1371/journal.pone.0309489)
Supplement: S8 File — Open field exploration test _Open Field Dist Moved. (ZIP) [file pone.0309489.s013.zip › S8 File/Open field exploration test _Open Field Dist Moved.csv]

BL6 WT	Bl6 WT treated	Tg	Tg treated
1934	1823.9	2654.7	1963.4
2997.6	1372.4	2650.6	2748.1
2102.9	2076.7	3043.2	2592.2
2600.3	1888.6	4289.4	3285.1
3304	1934.1	2364.1	2602.5
2931.7	2428.9	3813.9	3521.4
2663.1	2095.1	3262.4	4533.1
3268.9	2241.3	2764.7	3654.3
		3111.3	2005.9
		2732.9	2806.2
		3073.5	2508.9
		2198.8	4061.4
		2945.3	2220.6
		2351.5	2622.8
		3900.3	3284.2
		3742.5	2990.8
		3128.2	2971.8
		2902.9	2091.9
		2156.2	2580.4
		2044.2	1955.5
		2518.1	3379.4
		3705.6
