# Supplementary material for: Quantitative 3D histochemistry reveals region-specific amyloid-β reduction by the antidiabetic drug netoglitazone
Source: PLoS One. 2025 May 6;20(5):e0309489. doi: 10.1371/journal.pone.0309489 (PMC12054868; doi:10.1371/journal.pone.0309489)
Supplement: S9 Files — Temporal order memory test _Time Remote and Temporal order memory test _Objects preference. (ZIP) [file pone.0309489.s014.zip › S9 Files/Temporal order memory test _Object Preference.csv]

BL6 WT	Bl6 WT treated	Tg	Tg treated
44.88308	49.41694	48.49372	50.20812
59.59665	66.5465	66.15575	56.93717
56.21726	48.6997	53.85324	38.92601
56.0633	51.52866	34.52586	32.25108
59.03204	65.60219	17.51384	45.97194
37.83576	65.73034	69.69697	30.50255
39.32473	49.70304	57.84314	33.90755
61.74745	33.69164	69.21754	61.56494
		66.17133	56.80499
		47.52951	35.98064
		46.99828	40.55666
		67.93526	51.60193
		57.88027	51.02095
		45.89988	31.9531
		59.62554	52.45375
		45.72178	45.54475
		50.21332	62.76815
		60.31537	38.46944
		59.73107	37.90133
		51.25285	47.86096
		51.76426	48.79424
		59.08127
