# Supplementary material for: Quantitative 3D histochemistry reveals region-specific amyloid-β reduction by the antidiabetic drug netoglitazone
Source: PLoS One. 2025 May 6;20(5):e0309489. doi: 10.1371/journal.pone.0309489 (PMC12054868; doi:10.1371/journal.pone.0309489)
Supplement: S9 Files — Temporal order memory test _Time Remote and Temporal order memory test _Objects preference. (ZIP) [file pone.0309489.s014.zip › S9 Files/Temporal order memory test _Time Remote.csv]

BL6 WT	Bl6 WT treated	Tg	Tg treated
63.82979	67.3913	25	78.26087
72.30769	59.52381	42.85714	73.33333
62.85714	61.81818	51.78571	36.36364
39.28571	62.85714	41.66667	68.42105
72.5	69.44444	50	62.16216
51.51515	52.5	51.42857	59.57447
66.12903	65.625	52.38095	59.7561
69.76744	65.21739	57.14286	58.66667
		47.61905	47.61905
		36.66667	76.92308
		62.5	30
		35.71429	73.68421
		45.83333	66.66667
		52.94118	38.09524
		55.55556	79.48718
		48.78049	56
		43.58974	68.18182
		44.64286	52.27273
		42.85714	64.28571
		42.22222	69.23077
		58.33333	59.52381
		43.54839
