# Supplementary material for: Quantitative 3D histochemistry reveals region-specific amyloid-β reduction by the antidiabetic drug netoglitazone
Source: PLoS One. 2025 May 6;20(5):e0309489. doi: 10.1371/journal.pone.0309489 (PMC12054868; doi:10.1371/journal.pone.0309489)
Supplement: S10 Files — Contextual Fear Conditioning_24h and Contextual Fear Conditioning_48h. (ZIP) [file pone.0309489.s015.zip › S10 Files/Contextual Fear Conditioning_24h.csv]

BL6 WT	Bl6 WT treated	Tg	Tg treated
40.3	56.25	40.2166667	42.4333333
24.3833333	52.3	41.3166667	62
56.1166667	44.3333333	44.2333333	38.1666667
36.6833333	57.05	28.8166667	36.4
		33.54	37.6
		28.7	67.8333333
		24.8666667	16.9666667
		28.8833333	51.9166667
		31.3166667	78.8333333
