# Supplementary material for: Quantitative 3D histochemistry reveals region-specific amyloid-β reduction by the antidiabetic drug netoglitazone
Source: PLoS One. 2025 May 6;20(5):e0309489. doi: 10.1371/journal.pone.0309489 (PMC12054868; doi:10.1371/journal.pone.0309489)
Supplement: S10 Files — Contextual Fear Conditioning_24h and Contextual Fear Conditioning_48h. (ZIP) [file pone.0309489.s015.zip › S10 Files/Contextual Fear Conditioning_48h.csv]

BL6 WT	Bl6 WT treated	Tg	Tg treated
35.3666667	52.1666667	34.2833333	62.4333333
25.05	58.66	25.5166667	24.3833333
53.85	57.7	23.0333333	49.9166667
41.0666667	67.9833333	16	23.8333333
		22.766	29.7
		16	61.6
		18.4333333	13.0166667
		36.7333333	37
		12.1333333	50.8833333
